# Supplementary material for: Hugin-AstA circuitry is a novel central energy sensor that directly regulates sweet sensation in Drosophila and mouse
Source: eLife. 2026 May 5;14:RP108551. doi: 10.7554/eLife.108551 (PMC13143273; doi:10.7554/eLife.108551)
Supplement: Figure 1—source data 1. [file elife-108551-fig1-data1.xls]

## Sheet: B
w1118 ST12h detect PER
sucrose concentration（mM）	6.25	12.5	25	50	100	200	400	800			F (DFn, DFd)	p-value
fed	1/9	2/9	3/9	3/9	6/9	7/9	9/9	9/9			F (7, 42) = 12.75	P<0.0001
	0/10	1/10	1/10	4/10	4/10	5/10	9/10	10/10
	0/10	1/10	1/10	2/10	3/10	5/10	9/10	10/10			95% confidence interval	−0.4233 to −0.2079
	0/9	1/9	1/9	3/9	4/9	5/9	10/10	10/10
ST-12h	3/10	6/10	7/10	8/10	10/10	10/10	10/10	10/10
	1/10	3/10	4/10	9/10	9/10	10/10	10/10	10/10
	3/10	7/10	7/10	8/10	10/10	10/10	10/10	10/10
	3/12	3/12	8/12	11/12	12/12	12/12	12/12	12/12
sucrose concentration（mM）	6.25	12.5	25	50	100	200	400	800			ST - FED	95% confidence interval	p-value	F (DFn, DFd)
fed	0.111111	0.222222	0.333333	0.333333	0.666667	0.777778	1	1			Row 1	0.009306 to 0.4107	0.0349	F (7, 48) = 8.841
	0	0.1	0.1	0.4	0.4	0.5	0.9	1			Row 2	0.1293 to 0.5307	0.0002
	0	0.1	0.1	0.2	0.3	0.5	0.9	1			Row 3	0.2568 to 0.6582	<0.0001
	0	0.111111	0.111111	0.333333	0.444444	0.555556	1	1			Row 4	0.3393 to 0.7407	<0.0001
											Row 5	0.3218 to 0.7232	<0.0001
mean	0.0277778	0.133333	0.161111	0.316667	0.452778	0.583333	0.95	1			Row 6	0.2143 to 0.6157	<0.0001
SEM	0.0277778	0.0297451	0.0574671	0.0419435	0.0774298	0.0661243	0.0288675	0			Row 7	-0.1507 to 0.2507	>0.9999
											Row 8	-0.2007 to 0.2007	>0.9999
ST-12h	0.3	0.6	0.7	0.8	1	1	1	1
	0.1	0.3	0.4	0.9	0.9	1	1	1
	0.3	0.7	0.7	0.8	1	1	1	1
	0.25	0.25	0.666667	0.916667	1	1	1	1
mean	0.2375	0.4625	0.616667	0.854167	0.975	1	1	1
SEM	0.0473242	0.110633	0.0726483	0.0314576	0.025	0	0	0

## Sheet: C
	ASTA/TRPA1	LK/TRPA1	Hugin/TRPA1	TK/TRPA1	CCHa1/TRPA1	CCHa2/TRPA1	w1118/TRPA1	TH/TRPA1
fed	0.1	0	0	0.1	0.2	0.2	0.3	0.5
	0	0.1	0.1	0.1	0.1	0.1	0.2	0.4
	0	0	0.1	0.1	0	0.2	0.1	0.4
	0.1	0.1	0.1	0.1	0.2	0.1	0.2	0.5
							0.3
Mean	0.05	0.05	0.075	0.1	0.125	0.15	0.22	0.45
SEM	0.0288675	0.0288675	0.025	0	0.0478714	0.0288675	0.0374166	0.0288675
	Bonferroni's multiple comparisons test		95% confidence interval	p-value	F (DFn, DFd)
	+ /TRPA1 vs. ASTA/TRPA1		0.03854 to 0.3015	0.0054	F (8, 28) = 26.31
	+ /TRPA1 vs. LK/TRPA1		0.03854 to 0.3015	0.0054
	+ /TRPA1 vs. Hugin/TRPA1		0.01354 to 0.2765	0.0233
	+ /TRPA1 vs. TK/TRPA1		-0.01146 to 0.2515	0.0933
	+ /TRPA1 vs. CCHa1/TRPA1		-0.03646 to 0.2265	0.332
	+ /TRPA1 vs. CCHa2/TRPA1		-0.06146 to 0.2015	>0.9999
	+ /TRPA1 vs. TH/TRPA1		-0.3615 to -0.09854	0.0001

## Sheet: D
				ASTA/TRPA1	LK/TRPA1	TK/TRPA1	Hugin/TRPA1	CCHa1/TRPA1	CCHa2/TRPA1	w1118/TRPA1	TH/TRPA1
			ST	0.1	0.1	0.2	0.1	0.2	0.3	0.9	1
				0.1	0.2	0.3	0.4	0.3	0.3	0.8	0.8
				0.2	0	0.2	0.2	0.3	0.6	1	1
				0.2	0.3	0.1	0.3	0.2	0.3	0.9	1
							0.2
			Mean	0.15	0.15	0.2	0.24	0.25	0.375	0.9	0.95
			SEM	0.0288675	0.0645497	0.0408248	0.0509902	0.0288675	0.075	0.0408248	0.05
			Bonferroni's multiple comparisons test	95% confidence interval	p-value	F (DFn, DFd)
			+ /TRPA1 vs. ASTA/TRPA1	0.5458 to 0.9542	<0.0001	F (8, 28) = 53.55
			+ /TRPA1 vs. LK/TRPA1	0.5458 to 0.9542	<0.0001
			+ /TRPA1 vs. TK/TRPA1	0.4958 to 0.9042	<0.0001
			+ /TRPA1 vs. Hugin/TRPA1	0.4663 to 0.8537	<0.0001
			+ /TRPA1 vs. CCHa1/TRPA1	0.4458 to 0.8542	<0.0001
			+ /TRPA1 vs. CCHa2/TRPA1	0.3208 to 0.7292	<0.0001
			+ /TRPA1 vs. TH/TRPA1	-0.2542 to 0.1542	>0.9999

## Sheet: E
w1118 ST12h detect PER;refed detect PER
sucrose concentration（mM）	6.25	12.5	25	50	100	200	400	800
fed	1/9	2/9	3/9	3/9	6/9	7/9	9/9	9/9
	0/10	1/10	1/10	4/10	4/10	5/10	9/10	10/10
	0/10	1/10	1/10	2/10	3/10	5/10	9/10	10/10
	0/9	1/9	1/9	3/9	4/9	5/9	10/10	10/10
ST-12h	3/10	6/10	7/10	8/10	10/10	10/10	10/10	10/10
	1/10	3/10	4/10	9/10	9/10	10/10	10/10	10/10
	3/10	7/10	7/10	8/10	10/10	10/10	10/10	10/10
	3/12	3/12	8/12	11/12	12/12	12/12	12/12	12/12
refed ND	0/9	0/9	2/9	2/9	3/9	5/9	9/9	9/9
	0/11	1/11	1/11	2/11	4/11	8/11	10/11	11/11
	1/10	1/10	1/10	2/10	4/10	7/10	10/10	10/10
	0/11	0/11	1/11	1/11	3/11	6/11	11/11	11/11
	0/9	0/9	0/9	1/9	2/9	6/9	8/9	9/9
refed 10%sucrose	0/10	1/10	1/10	3/10	5/10	7/10	10/10	10/10
	1/10	2/10	2/10	4/10	6/10	7/10	10/10	10/10
	0/10	0/10	1/10	2/10	3/10	6/10	10/10	10/10
	0/10	1/10	3/10	4/10	4/10	5/10	10/10	10/10
refed ND-10%sucrose	2/10	5/10	7/10	9/10	10/10	10/10	10/10	10/10
	3/10	5/10	8/10	8/10	9/10	10/10	10/10	10/10
	1/10	2/10	6/10	7/10	9/10	10/10	10/10	10/10
	1/10	3/10	5/10	8/10	10/10	10/10	10/10	10/10
sucrose concentration（mM）	6.25	12.5	25	50	100	200	400	800
fed	0.111111	0.222222	0.333333	0.333333	0.666667	0.777778	1	1					Bonferroni's multiple comparisons test	95% confidence interval	p-value	F (DFn, DFd)
	0	0.1	0.1	0.4	0.4	0.5	0.9	1					ST vs. FED	0.2618 to 0.3694	<0.0001	F (28, 128) = 9.485
	0	0.1	0.1	0.2	0.3	0.5	0.9	1					ST vs. REFED	0.3129 to 0.4150	<0.0001
	0	0.111111	0.111111	0.333333	0.444444	0.555556	1	1					ST vs. REFED(10% sucrose)	0.2521 to 0.3597	<0.0001
													ST vs. REFED(ND-10% sucrose)	-0.02912 to 0.07850	0.9891
mean	0.0277778	0.133333	0.161111	0.316667	0.452778	0.583333	0.95	1
SEM	0.0277778	0.0297451	0.0574671	0.0419435	0.0774298	0.0661243	0.0288675	0
ST-12h	0.3	0.6	0.7	0.8	1	1	1	1
	0.1	0.3	0.4	0.9	0.9	1	1	1
	0.3	0.7	0.7	0.8	1	1	1	1
	0.25	0.25	0.666667	0.916667	1	1	1	1
mean	0.2375	0.4625	0.616667	0.854167	0.975	1	1	1
SEM	0.0473242	0.110633	0.0726483	0.0314576	0.025	0	0	0
refed	0	0	0.222222	0.222222	0.333333	0.555556	1	1
	0	0.0909091	0.0909091	0.181818	0.363636	0.727273	0.909091	1
	0.1	0.1	0.1	0.2	0.4	0.7	1	1
	0	0	0.0909091	0.0909091	0.272727	0.545455	1	1
	0	0	0	0.111111	0.222222	0.666667	0.888889	1
mean	0.02	0.0381818	0.100808	0.161212	0.318384	0.63899	0.959596	1
SEM	0.02	0.0234256	0.0354262	0.0255968	0.0318308	0.0374114	0.0249477	0
refed 10%sucrose	0	0.1	0.1	0.3	0.5	0.7	1	1
	0.1	0.2	0.2	0.4	0.6	0.7	1	1
	0	0	0.1	0.2	0.3	0.6	1	1
	0	0.1	0.3	0.4	0.4	0.5	1	1
mean	0.025	0.1	0.175	0.325	0.45	0.625	1	1
SEM	0.025	0.0408248	0.0478714	0.0478714	0.0645497	0.0478714	0	0
refed ND-10%sucrose	0.2	0.5	0.7	0.9	1	1	1	1
	0.3	0.5	0.8	0.8	0.9	1	1	1
	0.1	0.2	0.6	0.7	0.9	1	1	1
	0.1	0.3	0.5	0.8	1	1	1	1
mean	0.175	0.375	0.65	0.8	0.95	1	1	1
SEM	0.0478714	0.075	0.0645497	0.0408248	0.0288675	0	0	0

## Sheet: G
		20mM G-1.tif	20mM G001-1.tif	20mM G002-1.tif	20mM G003-1.tif	20mM glucose.nd2	20mM glucose003.nd2	20mM glucose002.nd2					20mM G-1.tif	20mM G001-1.tif	20mM G002-1.tif	20mM G003-1.tif	20mM glucose.nd2	20mM glucose003.nd2	20mM glucose002.nd2						50mM G004-1.tif	50mM G005-1.tif	50mM G007-1.tif	50mM G008-1.tif	50mM G009-1.tif	50mM G010-1.tif						50mM G004-1.tif	50mM G005-1.tif	50mM G007-1.tif	50mM G008-1.tif	50mM G009-1.tif	50mM G010-1.tif						50mM glucose+TTX-1.tif	50mM glucose+TTX002-1.tif	50mM glucose+TTX003-1.tif
	time（sec）	raw data	raw data	raw data	raw data	raw data	raw data	raw data					F/F0	F/F0	F/F0	F/F0	F/F0	F/F0	F/F0	mean	SEM				Mean1	Mean1	Mean1	Mean1	Mean1	Mean1						F/F0	F/F0	F/F0	F/F0	F/F0	F/F0	mean	SEM				F/F0	F/F0	F/F0
1	0	311.118	781.041	448.261	250.799	1077.97	408.364	437.636					-0.0969564	0.00267792	-0.0426752	-0.10177	0.0111426	0.00743188	0.0855931	-0.0192223	0.0251212				93.5092	134.38	1136.65	53.9821	218.259	29.0766						-0.728582	-0.827487	1.42748	-0.806664	-0.795271	-0.928268	-0.443132	0.375052				363.417	416.228	890.371
2	3	307.322	778.283	472.981	238.999	1029.51	451.736	398.223					-0.107973	-0.00086259	0.0101182	-0.144032	-0.034312	0.114432	-0.0121741	-0.0249718	0.0318335				76.3006	160.686	1088.44	38.7993	220.343	35.272						-0.778531	-0.793715	1.32452	-0.861041	-0.793317	-0.912984	-0.469177	0.35935				357.75	411.094	863.198
3	6	329.156	815.522	444.94	286.426	1044.45	423.846	400.493					-0.0445985	0.0469438	-0.0497675	0.0258298	-0.0202989	0.0456257	-0.00654294	-0.000401227	0.0153314				88.4693	158	1038.3	28.0968	216.899	24.1533						-0.743211	-0.797164	1.21744	-0.899372	-0.796546	-0.940414	-0.493212	0.343422				378.994	414.65	875.225
4	9	368.194	740.623	443.239	286.335	1051.42	412.623	410.042					0.0687135	-0.0492099	-0.0534013	0.0255028	-0.0137587	0.0179391	0.0171444	0.00184713	0.0164942				77.181	158.908	1122.46	47.3548	220.24	24.4943						-0.775976	-0.795999	1.39717	-0.8304	-0.793413	-0.939573	-0.456365	0.371488				378.56	398.859	864.28
5	12	315.604	770.987	487.224	274.877	1009.49	402.677	413.176					-0.0839355	-0.0102285	0.0405351	-0.0155334	-0.0530929	-0.00659621	0.0249183	-0.0148476	0.0161646				78.2147	160.644	1065.52	34.7168	218.694	29.5862						-0.772976	-0.79377	1.27556	-0.875663	-0.794863	-0.927011	-0.481453	0.35222				336.428	407.119	860.901
6	15	345.217	744.374	481.78	281.426	1108.52	400.664	400.08					0.00202094	-0.0443937	0.0289084	0.00792241	0.0398063	-0.011564	-0.00756717	0.00216189	0.0104837				83.8589	162.099	1064.55	35.8566	231.111	41.1379						-0.756593	-0.791902	1.27349	-0.87158	-0.783216	-0.898513	-0.471385	0.34969				347.601	420.491	860.209
7	18	371.404	789.748	467.746	278.496	1088.14	394.364	409.27					0.0780299	0.0138564	-0.00106207	-0.00257167	0.0206833	-0.0271061	0.0152286	0.0138655	0.0122835				84.2945	173.812	1087.36	43.1183	227.079	33.0805						-0.755329	-0.776865	1.3222	-0.845573	-0.786998	-0.91839	-0.460159	0.357285				371.882	427.238	865.753
8	21	358.852	801.286	441.44	278.135	1059.13	396.945	382.616					0.0415956	0.0286683	-0.0572422	-0.00386423	-0.0065241	-0.0207365	-0.0508888	-0.00985601	0.0139948				82.3988	160.241	1064.83	58.2581	241.364	31.4291						-0.760831	-0.794287	1.27409	-0.79135	-0.773598	-0.922464	-0.461408	0.347913				369.098	425.006	842.69
9	24	358.55	811.157	489.881	291.491	1098.6	394.741	388.67					0.0407196	0.0413404	0.0462088	0.0439671	0.0304987	-0.0261753	-0.0358726	0.0200981	0.0133721				78.9601	165.436	1108.14	32.7634	220.471	25.5824						-0.770812	-0.787619	1.36659	-0.882659	-0.793196	-0.936888	-0.467431	0.367746				348.032	417.738	822.451
10	27	387.159	780.56	510.571	271.459	1025.09	464.145	394.893					0.123759	0.0020603	0.0903959	-0.0277745	-0.0384527	0.145045	-0.0204352	0.0392283	0.0294496				77.1963	146.363	1134.16	47.0143	213.116	32.6705						-0.775932	-0.812103	1.42215	-0.831619	-0.800096	-0.919402	-0.452834	0.375535				342.405	412.653	816.06
11	30	353.243	813.321	468.668	288.026	1014.34	443.173	393.442					0.0253159	0.0441178	0.000906132	0.0315573	-0.0485428	0.0933058	-0.0240343	0.017518	0.0176445				98.3589	171.257	1127.33	46.0143	231.831	28.249						-0.714505	-0.780145	1.40758	-0.835201	-0.782541	-0.93031	-0.439187	0.370519				368.138	408.409	817.981
12	33	326.563	772.163	478.668	265.248	1092.62	405.154	418.966					-0.0521258	-0.00871863	0.0222625	-0.0500198	0.0248863	-0.000484965	0.0392814	-0.00355986	0.013684				91.3037	143.271	1075.8	43.7061	206.632	26.751						-0.734984	-0.816073	1.29751	-0.843468	-0.806178	-0.934005	-0.472866	0.355051				363.118	419.425	806.201
13	36	367.43	769.572	467.026	270.312	1056.29	417.75	416.888					0.0664939	-0.0120451	-0.00260016	-0.0318825	-0.00918786	0.0305881	0.0341265	0.0107847	0.0128733				75.5552	157.346	1073.47	34.4337	224.604	15.8544						-0.780695	-0.798003	1.29254	-0.876677	-0.78932	-0.960887	-0.485508	0.356722				372.451	425.503	783.206
14	39	355.56	743.393	478.746	260.13	1070.14	357.432	407.737					0.0320415	-0.0456532	0.02243	-0.0683512	0.00380441	-0.118217	0.0114247	-0.0232172	0.0210627				102.046	161.696	1030.33	44.3871	237.428	28.6092						-0.703803	-0.792419	1.20042	-0.841029	-0.77729	-0.929421	-0.473924	0.336252				379.667	445.981	790.376
15	42	347.143	784.987	469.007	271.217	1098.34	443.955	372.775					0.00761073	0.00774433	0.0016314	-0.0286434	0.0302551	0.0952348	-0.0753015	0.0055045	0.019751				81.1994	168.492	1065.98	57.3441	221.195	29.3985						-0.764312	-0.783695	1.27655	-0.794623	-0.792517	-0.927474	-0.464346	0.348996				350.523	436.709	790.146
16	45	332.88	800.912	462.261	297.934	1098.97	361.523	394.286					-0.0337899	0.0281877	-0.0127763	0.0670451	0.0308407	-0.108124	-0.0219414	-0.00722265	0.0214659				82.4969	190.558	1064.87	46.2903	246.814	30.2069						-0.760546	-0.755367	1.27418	-0.834212	-0.768487	-0.92548	-0.461652	0.348176				357.417	424.928	786.396
17	48	334.386	784.469	474.317	283.807	1035.79	368.759	398.505					-0.0294175	0.00707831	0.012971	0.0164496	-0.0284197	-0.0902723	-0.0114763	-0.0175838	0.0140394				80.2301	191.68	1056.91	25.5484	228.293	20.7471						-0.767126	-0.753927	1.25718	-0.908499	-0.785859	-0.948817	-0.484508	0.349861				340.399	412.766	806.264
18	51	337.627	809.138	481.295	310.668	1118.95	356.782	417.54					-0.020012	0.0387487	0.0278727	0.112649	0.0495854	-0.11982	0.0357433	0.0178238	0.027272				111.647	154.185	1068.27	31.7348	206.493	30.8544						-0.675935	-0.802062	1.28145	-0.886343	-0.806308	-0.923882	-0.468847	0.35179				339.618	440	770.94
19	54	313.159	707.865	467.705	283.605	1059.17	390.195	409.257					-0.0910323	-0.0912635	-0.00114985	0.0157243	-0.0064878	-0.0373888	0.0151954	-0.0280575	0.0176101				109.104	176.436	1048.27	65.5484	232.602	35.4483						-0.683316	-0.773497	1.23874	-0.76524	-0.781818	-0.912549	-0.446281	0.338342				320.931	418.241	771.657
20	57	356.245	784.896	476.646	289.481	1079.22	408.777	404.984					0.0340309	0.00762725	0.0179434	0.0367683	0.0123189	0.00845247	0.00459761	0.0173913	0.00492152				87.3712	185.72	1088.65	51.2975	209.364	25.2759						-0.746398	-0.761579	1.32496	-0.816279	-0.803615	-0.937644	-0.456759	0.357405				364.661	441.284	760.783
21	60	358.133	773.755	420.713	304.63	1071.69	408.768	396.27					0.0395095	-0.00667589	-0.101509	0.091027	0.00525542	0.00843002	-0.0170189	0.00271688	0.0221102				115.893	194.644	1048.75	55.5627	223.582	22.908						-0.663613	-0.750122	1.23976	-0.801003	-0.790278	-0.943486	-0.451457	0.340269				335.445	396.122	730.192
22	63	341.084	779.406	453.657	303.971	1073.89	426.182	410.446					-0.00997542	0.000578571	-0.0311524	0.0886668	0.00732317	0.0513893	0.0181466	0.0178538	0.0152164				99.1963	195.261	1075.97	44.0824	232.503	25.4751						-0.712075	-0.74933	1.29789	-0.84212	-0.78191	-0.937153	-0.454116	0.351878				368.716	403.056	773.802
23	66	342.21	767.044	372.354	285.111	1118.76	429.886	385.109					-0.00670915	-0.0152909	-0.204785	0.0211194	0.0494093	0.0605286	-0.044704	-0.0200616	0.0337878				108.641	183.069	1074.07	38.7634	218.287	36.4368						-0.684661	-0.764981	1.29384	-0.86117	-0.795245	-0.910111	-0.453722	0.350957				351.94	414.228	796.431
24	69	309.985	736.975	450.089	293.538	1118.77	387.886	393.321					-0.100245	-0.0538927	-0.0387707	0.0512988	0.0494143	-0.0430853	-0.0243334	-0.022802	0.020896				97.5798	209.185	1067.1	39.9247	252.345	28.6092						-0.716767	-0.731455	1.27893	-0.857011	-0.763298	-0.929421	-0.45317	0.348003				333.149	381.019	726.03
25	72	329.634	794.903	426.996	302.608	1018.3	417.786	370.683					-0.0432102	0.020473	-0.0880894	0.0837824	-0.0448218	0.0306779	-0.0804899	-0.0173826	0.0240927				95.1779	181.931	988.796	39.0609	210.567	30.4713						-0.723739	-0.766443	1.11171	-0.860104	-0.802486	-0.924827	-0.494314	0.322497				347	439.359	704.808
26	75	336.125	708.553	471.078	300.646	1087.67	369.568	367.071					-0.0243696	-0.0903793	0.00605409	0.0767573	0.0202481	-0.0882763	-0.0894488	-0.0270592	0.0247699				84.8896	177.066	919.591	48.1936	212.587	30.6245						-0.753601	-0.772688	0.963916	-0.827396	-0.800592	-0.924449	-0.519135	0.297614				366.94	424.656	794.352
27	78	321.691	688.107	387.377	325.872	1009.72	402.286	353.614					-0.0662675	-0.116628	-0.172702	0.167101	-0.05287	-0.00756056	-0.122831	-0.0531083	0.0419577				93.4509	203.432	981.448	49.8208	201.595	38.6284						-0.728751	-0.738839	1.09602	-0.821568	-0.810902	-0.904704	-0.484791	0.317234				380.167	403.469	725.409
28	81	350.926	735.11	431.761	300.118	1079.29	332.4	331.83					0.01859	-0.0562869	-0.0779133	0.074867	0.0123813	-0.17997	-0.176867	-0.0550284	0.0371025				97.7055	196.416	953.517	45.6344	204.493	29.8123						-0.716402	-0.747847	1.03637	-0.836561	-0.808184	-0.926453	-0.499846	0.308696				352.632	407.031	694.349
29	84	337.179	738.359	408.739	317.091	1004.33	370.395	341.944					-0.0213112	-0.0521165	-0.127081	0.135655	-0.057928	-0.0862356	-0.151779	-0.0515423	0.0355082				96.6933	159.053	882	40.0287	188.893	19.4981						-0.71934	-0.795813	0.883635	-0.856638	-0.822817	-0.951898	-0.543812	0.287179				358.56	377.913	729.89
30	87	367.76	640.063	401.243	308.521	1127.32	323.654	331.223					0.0674515	-0.178306	-0.14309	0.10496	0.0574367	-0.201545	-0.178373	-0.0673524	0.0515973				96.9295	197.073	917.183	60.1864	211.777	18.0115						-0.718654	-0.747004	0.958772	-0.784444	-0.801351	-0.955566	-0.508041	0.29528				392.537	408.791	698.898
31	90	359.933	609.022	382.325	315.422	1085.64	352.836	328.703					0.0447356	-0.218155	-0.183492	0.129677	0.0183409	-0.129554	-0.184625	-0.0747245	0.0516856				95.908	193.515	883.583	43.4194	191.991	20.9579						-0.721619	-0.751571	0.887015	-0.844494	-0.81991	-0.948297	-0.533146	0.285868				397.069	376.809	682.154
32	93	331.192	604.022	339.481	301.502	1077.41	350.491	306.748					-0.0386895	-0.224574	-0.27499	0.0798227	0.0106191	-0.13534	-0.239086	-0.117463	0.051854				93.4295	300.561	802.622	35.0645	210.178	16.8314						-0.728813	-0.614148	0.714112	-0.874417	-0.802851	-0.958477	-0.544099	0.256248				443.101	358.759	674.706
33	96	343.097	668.824	395.586	325.669	1143.93	315.568	301.48					-0.00413311	-0.141383	-0.155171	0.166376	0.0730149	-0.221494	-0.252154	-0.0764206	0.0595333				94.6043	300.502	773.383	42.0753	219.52	14.613						-0.725404	-0.614225	0.651667	-0.849308	-0.794088	-0.96395	-0.549218	0.244909				485.063	371.331	657.269
34	99	359.095	624.626	358.131	343.382	1062.03	377.955	297.873					0.0423006	-0.198123	-0.235162	0.229816	-0.00380331	-0.067587	-0.261102	-0.070523	0.0667441				106.009	299.023	750.904	59.4373	224.216	23.7778						-0.6923	-0.616123	0.603662	-0.787127	-0.789683	-0.94134	-0.537152	0.232479				481.224	387.278	685.31
35	102	339.21	654.67	376.138	417.378	1090.22	378.805	260.87					-0.0154169	-0.159554	-0.196704	0.49483	0.022637	-0.0654903	-0.352889	-0.0389411	0.100943				108.663	310.96	739.244	57.4552	228.148	30.3218						-0.684598	-0.600798	0.578758	-0.794226	-0.785995	-0.925196	-0.535342	0.227275				509.299	362.847	652.363
36	105	329.65	620.355	321.131	396.723	1182.82	332.432	272.239					-0.0431658	-0.203606	-0.31418	0.420855	0.109499	-0.179892	-0.324689	-0.0764541	0.100948				121.89	324.274	741.161	45.5591	210.428	21.4253						-0.646206	-0.583706	0.582853	-0.836831	-0.802616	-0.947144	-0.538942	0.230711				501.477	350.244	652.879
37	108	349.524	610.859	376.601	414.135	1146.29	318.109	281.114					0.0145221	-0.215797	-0.195716	0.483217	0.075233	-0.215226	-0.302674	-0.0509202	0.10282				89.8067	365.429	715.296	51.7204	202.917	26.8276						-0.739329	-0.530873	0.527614	-0.814765	-0.809662	-0.933816	-0.550138	0.222284				468.083	383.478	629.912
38	111	362.683	615.318	343.646	419.425	1081.03	359.391	249.022					0.0527159	-0.210073	-0.266097	0.502161	0.0140189	-0.113384	-0.382279	-0.0575624	0.109749				118.451	386.346	658.657	48.3369	212.97	23.4943						-0.656187	-0.504019	0.406653	-0.826883	-0.800232	-0.94204	-0.553785	0.201781				525.644	384.319	598.14
39	114	388.849	592.377	362.411	435.77	1054.77	390.468	221.775					0.128665	-0.239523	-0.226021	0.560701	-0.0106182	-0.036716	-0.44987	-0.0390545	0.122723				126.347	390.858	665.9	54.3082	210.64	18.1724						-0.633269	-0.498228	0.422123	-0.805496	-0.802418	-0.955169	-0.545409	0.203933				533.474	363.678	622.247
40	117	370.831	532.824	362.534	432.757	1080.41	358.95	256.491					0.076367	-0.315976	-0.225759	0.549911	0.0134383	-0.114471	-0.363752	-0.0543203	0.117917				137.344	392.224	695.413	39.6272	205.253	22.1686						-0.601349	-0.496474	0.485152	-0.858076	-0.807471	-0.94531	-0.537255	0.215526				546.336	355.438	577.783
41	120	341.21	563.805	357.422	384.879	1152.22	360.35	243.672					-0.00961173	-0.276203	-0.236676	0.378434	0.0807936	-0.111018	-0.395552	-0.0814046	0.0981417				150.261	403.924	493.935	38.1936	205.403	27.3065						-0.563856	-0.481454	0.0548671	-0.863211	-0.807331	-0.932635	-0.598937	0.149121				513.46	387.669	619.236
42	123	349.031	560.201	365.463	431.865	1119.43	377.154	227.5					0.0130893	-0.28083	-0.219503	0.546713	0.0500362	-0.0695609	-0.435667	-0.0565318	0.119612				144.009	448.142	640.717	54.5233	194.379	38.1149						-0.582002	-0.424688	0.368342	-0.804726	-0.817671	-0.905971	-0.527786	0.19325				479.606	369.497	615.997
43	126	345.205	567.05	372.108	410.78	1148.27	349.409	221.016					0.00198379	-0.272037	-0.205311	0.4712	0.0770883	-0.138009	-0.451752	-0.0738338	0.112239				164.896	456.168	676.383	39.5412	215.137	36.5785						-0.521377	-0.414384	0.44451	-0.858384	-0.7982	-0.909761	-0.509599	0.20693				486.931	373.684	598.214
44	129	337.604	552.359	392.563	396.09	1128.38	383.886	233.185					-0.0200787	-0.290898	-0.161626	0.418587	0.0584266	-0.0529533	-0.421564	-0.0671581	0.102205				139.282	499.198	675	42.3692	226.617	26.59						-0.595722	-0.359144	0.441557	-0.848256	-0.787431	-0.934403	-0.5139	0.208725				510.092	352.337	654.302
45	132	364.118	508.289	362.164	367.86	1127.33	439.441	225.679					0.0568803	-0.347473	-0.226547	0.317483	0.0574471	0.0840995	-0.440185	-0.0711852	0.102905				204.715	508.129	719.165	56.2401	217.124	37.1916						-0.405799	-0.347679	0.535878	-0.798577	-0.796336	-0.908248	-0.45346	0.218766				505.391	348.375	632.025
46	135	294.317	535.308	364.213	417.412	1053.45	390.118	216.835					-0.145721	-0.312787	-0.222173	0.494952	-0.0118516	-0.0375795	-0.462123	-0.0996118	0.115373				197.491	502.974	663.891	48.7276	225.475	42.1149						-0.426767	-0.354297	0.417833	-0.825483	-0.788502	-0.896103	-0.478886	0.201031				526.48	353.153	650.003
47	138	312.391	552.226	351.601	386.38	1053.26	490.536	206.181					-0.0932594	-0.291068	-0.249107	0.383809	-0.012033	0.210152	-0.488551	-0.0771511	0.11382				189.739	524.927	630.835	42.2294	229.398	37.1954						-0.449267	-0.326113	0.347236	-0.848756	-0.784822	-0.908239	-0.494994	0.193208				560.48	343.462	623.332
48	141	306.378	512.774	400.78	399.419	1022.39	534.927	214.716					-0.110712	-0.341716	-0.144078	0.430511	-0.0409868	0.319664	-0.467378	-0.0506708	0.123391				238.009	471.71	627.404	42.8996	247.6	32.8429						-0.309159	-0.394433	0.33991	-0.846356	-0.767749	-0.918977	-0.482794	0.193083				570.555	382.163	630.269
49	144	335.542	538.676	304.567	402.757	1004.41	462.314	192.237					-0.0260621	-0.308463	-0.349554	0.442467	-0.0578555	0.140526	-0.523141	-0.0974404	0.123838				240.696	504.713	671.009	52.724	251.409	26.1648						-0.30136	-0.352064	0.433033	-0.81117	-0.764176	-0.935452	-0.455198	0.206243				623.46	350.478	669.379
50	147	307.003	537.362	350.246	406.001	1021.34	550.191	191.431					-0.108901	-0.310151	-0.252	0.454084	-0.0419767	0.357319	-0.52514	-0.0609662	0.134248				251.23	461.429	654.73	44.767	251.565	31.5479						-0.270785	-0.407631	0.398269	-0.839668	-0.764029	-0.922171	-0.467669	0.202073				588.333	379.678	637.088
51	150	342.054	484.384	378.813	431.652	985.563	497.968	189.83					-0.00716195	-0.378162	-0.190991	0.545951	-0.0755326	0.228486	-0.52911	-0.0580743	0.137309				258.362	460.98	625.717	56.5161	254.248	29.9387						-0.250084	-0.408207	0.336307	-0.797589	-0.761513	-0.926141	-0.467871	0.191716				574.879	713.444	706.327
52	153	347.003	474.607	345.06	411.405	1007.44	515.7	189.366					0.00720263	-0.390713	-0.263077	0.473438	-0.0550155	0.27223	-0.530262	-0.0694566	0.135454				253.485	493.36	618.417	67.5448	263.184	36.0843						-0.264241	-0.366639	0.320717	-0.75809	-0.753131	-0.91098	-0.455394	0.185706				611.192	818.253	676.755
53	156	332.788	480.299	364.396	370.508	1013.11	526.218	207.245					-0.0340573	-0.383406	-0.221782	0.326965	-0.0496932	0.298179	-0.48591	-0.0785293	0.118379				278.414	480.076	596.665	49.5448	250.608	57.2107						-0.191881	-0.383692	0.274262	-0.822556	-0.764927	-0.858861	-0.457943	0.182606				697.428	803.95	755.898
54	159	342.88	482.73	391.791	376.227	955.077	446.836	202.578					-0.00476413	-0.380286	-0.163275	0.347447	-0.104129	0.102344	-0.497488	-0.100021	0.1081				300.163	500.439	630.148	53.3799	213.46	44.1188						-0.128754	-0.357551	0.345769	-0.808821	-0.799772	-0.891159	-0.440048	0.199175				655.477	971.116	734.712
55	162	336.115	527.412	355.037	362.471	985.563	529.8	190.971					-0.0243992	-0.322924	-0.241768	0.298181	-0.0755326	0.307015	-0.52628	-0.0836726	0.117531				274.807	493.541	638.587	49.2222	265.91	46.1341						-0.202351	-0.366406	0.363792	-0.823712	-0.750574	-0.886187	-0.44424	0.195844				622.109	1050.67	725.467
56	165	338.358	482.887	388.384	353.762	882.359	518.859	166.995					-0.0178887	-0.380084	-0.170551	0.26699	-0.172339	0.280024	-0.585754	-0.111372	0.12047				299.948	522.498	574.874	56.1577	248.445	40.3487						-0.129378	-0.329232	0.227724	-0.798873	-0.766956	-0.90046	-0.449529	0.182737				672.624	1056.63	766.764
57	168	305.777	468.978	399.287	383.93	900.829	484.068	168.873					-0.112457	-0.397939	-0.147266	0.375037	-0.155015	0.194195	-0.581097	-0.117792	0.123021				281.046	455.106	697.27	52.1936	247.702	44.931						-0.184242	-0.415748	0.489117	-0.81307	-0.767653	-0.889155	-0.430125	0.214239				662.773	1125.89	768.085
58	171	315.563	485.89	414.974	366.382	833.304	521.264	183.089					-0.0840542	-0.376228	-0.113765	0.31219	-0.218353	0.285956	-0.545832	-0.105727	0.120332				310.561	516.149	608.052	51.6487	221.745	43.3448						-0.0985711	-0.337383	0.298581	-0.815021	-0.792001	-0.893068	-0.439577	0.195143				705.342	1209.34	751.324
59	174	310.345	494.594	365.869	371.006	916.409	496.755	172.145					-0.0991981	-0.365054	-0.218635	0.328748	-0.1404	0.225492	-0.57298	-0.120289	0.11918				330.528	498.294	659.074	65.8172	271.229	40.2682						-0.0406174	-0.360305	0.407545	-0.764277	-0.745585	-0.900658	-0.40065	0.207014				655.73	1200.91	797.923
60	177	301.941	476.481	395.616	389.254	827.541	514.159	185.415					-0.123592	-0.388307	-0.155107	0.394104	-0.223759	0.268429	-0.540062	-0.109756	0.126764				330.503	519.353	631.991	72.6595	237.604	49.5632						-0.0406885	-0.333269	0.349706	-0.739772	-0.777125	-0.877728	-0.403146	0.198448				661.658	1182.17	828.121
61	180	294.76	481.264	375.112	389.471	822.011	456.409	189.031					-0.144437	-0.382167	-0.198896	0.394881	-0.228946	0.12596	-0.531092	-0.137814	0.117493				329.408	498.462	603.157	62.7204	235.782	34.3372						-0.0438671	-0.360089	0.288125	-0.775368	-0.778835	-0.91529	-0.430887	0.195462				691.816	1208.45	835.305
62	183	305.821	489.038	373.925	391.883	850.519	520.368	184.288					-0.11233	-0.372187	-0.20143	0.40352	-0.202205	0.283747	-0.542858	-0.106249	0.128324				374.61	529.677	614.535	49.4803	256.27	47.5977						0.0873365	-0.320016	0.312425	-0.822787	-0.759617	-0.882577	-0.397539	0.207554				683.609	1318.52	796.162
63	186	312.637	441.195	335.317	394.886	810.807	506.055	181.185					-0.0925468	-0.433607	-0.283883	0.414275	-0.239456	0.248435	-0.550555	-0.133905	0.133224				371.377	508.485	599.244	57.1792	229.225	38.9502						0.0779521	-0.347221	0.279769	-0.795214	-0.784985	-0.90391	-0.412268	0.204184				728.391	1278.12	837.904
64	189	320.977	470.418	362.052	381.756	778.558	478.35	180.623					-0.0683387	-0.396091	-0.226787	0.367251	-0.269706	0.180088	-0.55195	-0.137933	0.121939				381.092	518.323	639.139	56.8495	250.261	52.5594						0.10615	-0.334591	0.364972	-0.796395	-0.765253	-0.870336	-0.382576	0.21257				678.879	1287.05	801.245
65	192	295.573	453.827	342.224	345.004	817.116	506.904	179.745					-0.142076	-0.41739	-0.269133	0.235625	-0.233538	0.250532	-0.554126	-0.161444	0.115909				376.531	543.383	614.913	62.7348	211.739	49.8774						0.0929103	-0.302421	0.313233	-0.775317	-0.801387	-0.876953	-0.391656	0.207382				719.848	1311.32	836.544
66	195	324.146	496.921	383.548	358.939	778.823	529.773	201.817					-0.0591411	-0.362067	-0.180878	0.285531	-0.269457	0.306948	-0.499376	-0.111206	0.117359				375.644	469.611	586.804	77.4444	259.066	54.5594						0.0903371	-0.397127	0.253203	-0.722635	-0.756993	-0.865402	-0.39977	0.192808				761.983	1262.16	851.349
67	198	289.877	467.487	388.489	352.183	771.475	493.227	183.161					-0.158608	-0.399853	-0.170328	0.261334	-0.276349	0.21679	-0.545655	-0.153238	0.113292				406.862	523.489	613.774	54.172	249	43.1762						0.180949	-0.32796	0.3108	-0.805984	-0.766436	-0.893484	-0.383686	0.215171				716.787	1281.71	879.459
68	201	278.348	453.777	360.925	351.933	771.597	489.545	169.446					-0.192073	-0.417454	-0.229193	0.26044	-0.276235	0.207707	-0.579674	-0.175212	0.11671				419.322	488.789	619.487	81.129	248.957	57.4866						0.217116	-0.372507	0.323001	-0.709438	-0.766476	-0.858181	-0.361081	0.210967				781.928	1256.88	834.956
69	204	311.384	486.786	424.996	347.997	775.342	563.727	190.478					-0.0961844	-0.375078	-0.0923607	0.246344	-0.272722	0.390714	-0.527504	-0.103827	0.124306				389.988	638.317	610.939	73.9857	247.595	42.318						0.13197	-0.180547	0.304746	-0.735022	-0.767753	-0.895602	-0.357035	0.208953				740.879	1285.25	852.673
70	207	322.775	498.821	412.254	342.882	748.111	505.082	191.208					-0.0631202	-0.359628	-0.119574	0.228022	-0.298266	0.246035	-0.525694	-0.127461	0.110382				384.39	695.815	653.744	70.2975	239.786	56.2874						0.115721	-0.106732	0.396161	-0.748231	-0.775079	-0.861139	-0.329883	0.218399				749.376	1303.98	913.297
71	210	285.995	462.484	368.619	339.646	700.658	575.782	200.966					-0.169877	-0.406276	-0.212761	0.216435	-0.342777	0.420452	-0.501486	-0.142327	0.128173				447.411	562.591	640.987	73.0143	244.15	46.659						0.298646	-0.277762	0.368918	-0.738501	-0.770985	-0.884892	-0.334096	0.22771				711.339	1235.83	847.08
72	213	304.445	481.129	427.075	352.939	691.641	515.114	196.969					-0.116324	-0.382341	-0.0879222	0.264042	-0.351235	0.270784	-0.511402	-0.130628	0.117102				421.663	633.904	680.691	60.4982	260.056	57.4713						0.223909	-0.186212	0.453712	-0.783327	-0.756065	-0.858218	-0.3177	0.231433				721.928	1271.57	903.214
73	216	299.251	453.569	435.313	446.73	710.055	472.786	202.953					-0.131401	-0.417721	-0.0703271	0.599954	-0.333962	0.166363	-0.496558	-0.0976645	0.144392				437.295	644.112	706.487	53	268.612	33.3755						0.269282	-0.173107	0.508802	-0.810182	-0.748039	-0.917663	-0.311818	0.247389				676.261	1246.95	889.066
74	219	292.394	489.019	365.444	460.191	708.149	520.759	198.27					-0.151303	-0.372212	-0.219543	0.648164	-0.33575	0.284711	-0.508174	-0.0934438	0.155889				476.19	604.416	655.991	81.4337	252.319	35.4828						0.38218	-0.224068	0.400962	-0.708347	-0.763322	-0.912464	-0.304177	0.239368				753.115	1291.82	921.159
75	222	286.911	500.167	435.877	470.515	686.47	496.327	189.761					-0.167219	-0.3579	-0.0691237	0.685138	-0.356085	0.224438	-0.529282	-0.0814334	0.157445				402.451	678.172	645.457	63.638	268.563	37.6935						0.168146	-0.129383	0.378463	-0.772082	-0.748085	-0.90701	-0.334992	0.22311				760.854	1262.29	940.398
76	225	286.363	468.541	418.056	482.562	755.237	550.086	189.569					-0.168808	-0.398501	-0.107183	0.728284	-0.29158	0.357062	-0.529758	-0.0586405	0.168909				439.276	695.937	667.722	75.4588	252.231	40.9004						0.275034	-0.106576	0.426013	-0.729746	-0.763405	-0.899099	-0.29963	0.234771				742.101	1297.3	927.662
77	228	310.437	451.132	384.705	489.97	717.95	479.091	197.888					-0.0989311	-0.42085	-0.178408	0.754816	-0.326556	0.181916	-0.509121	-0.0853049	0.164496				370.012	643.099	699.356	74.5878	229.97	41.1647						0.0739901	-0.174408	0.493574	-0.732866	-0.784286	-0.898447	-0.337074	0.22783				771.925	1209.59	980.412
78	231	291.747	499.997	282.187	494.584	752.066	523.295	208.77					-0.153182	-0.358118	-0.397351	0.771339	-0.294555	0.290969	-0.482128	-0.0890038	0.172722				413.377	672.228	749.948	84.2222	246.73	37.7816						0.19986	-0.137013	0.601619	-0.69836	-0.768565	-0.906793	-0.284875	0.247279				800.19	934.803	933.39
79	234	306.368	480.921	329.131	479.25	741.265	511.223	219.734					-0.110742	-0.382607	-0.297095	0.716421	-0.304687	0.261185	-0.45493	-0.0817793	0.160459				446.028	714.234	720.217	79.681	245.893	46.6284						0.294631	-0.0830865	0.538125	-0.714624	-0.76935	-0.884968	-0.269879	0.247119				738.578	1056.04	932.135
80	237	302.839	529.934	318.929	487.292	685.028	536.309	179.527					-0.120986	-0.319686	-0.318882	0.745226	-0.357438	0.323073	-0.554669	-0.0861945	0.17332				445.561	657.587	760.887	79.8495	256.471	41.7318						0.293277	-0.155808	0.624981	-0.714021	-0.759428	-0.897048	-0.268008	0.25568				701.871	1025.12	943.794
81	240	311.675	459.733	366.287	469.154	695.199	493.514	180.096					-0.095338	-0.409808	-0.217742	0.680264	-0.347897	0.217497	-0.553257	-0.103754	0.160822				416.528	698.637	674.3	73.3262	270.75	31.3295						0.209004	-0.10311	0.440062	-0.737384	-0.746035	-0.92271	-0.310029	0.232591				741.914	1022.15	1012.85
82	243	321.918	510.006	368.228	438.912	685.663	512.436	200.37					-0.0656068	-0.345269	-0.213598	0.571952	-0.356842	0.264179	-0.502964	-0.0925927	0.145271				430.595	703.696	702.426	90.1004	276.341	38.3908						0.249837	-0.0966147	0.50013	-0.677308	-0.74079	-0.90529	-0.278339	0.236933				701.966	1143.02	978.898
83	246	308.765	479.302	452.377	418.207	702.718	474.605	177.728					-0.103786	-0.384686	-0.0338856	0.497798	-0.340844	0.170848	-0.559132	-0.10767	0.136674				454.632	700.894	725.083	116.133	269.839	34.5785						0.319605	-0.100212	0.548516	-0.584074	-0.746888	-0.914695	-0.246291	0.243909				658.517	1228.33	1025.93
84	249	346.857	501.538	483.075	403.563	618.912	488.477	160.98					0.00677943	-0.35614	0.0316737	0.445353	-0.419455	0.205072	-0.600676	-0.098199	0.141213				390.313	726.224	781.657	101.179	242.31	42.2452						0.132914	-0.0676939	0.669337	-0.637629	-0.772711	-0.895781	-0.261927	0.249313				609.983	1239.56	963.357
85	252	342.581	482.484	453.825	413.524	620.774	494.523	176.547					-0.00563258	-0.3806	-0.0307938	0.481025	-0.417709	0.219986	-0.562061	-0.0993979	0.141997				421.236	705.224	706.761	86.6272	290.531	42.4866						0.222672	-0.0946531	0.509387	-0.689747	-0.727479	-0.895186	-0.279168	0.235				633.721	1271.38	1085.16
86	255	325.703	483.934	492.351	386.191	589.834	513.377	184.109					-0.0546203	-0.378739	0.0514841	0.383135	-0.44673	0.2665	-0.543301	-0.103182	0.136897				428.11	745.845	707.77	101.81	270.822	55.0766						0.242624	-0.0425057	0.511541	-0.63537	-0.745966	-0.864126	-0.255634	0.233604				632.672	1243.59	1102.35
87	258	331.102	526.406	467.108	388.046	630.989	468	177.172					-0.0389493	-0.324216	-0.00242483	0.389777	-0.408127	0.154555	-0.56051	-0.112842	0.126685				358.383	612.132	773.7	100.194	273.649	42.6284						0.0402363	-0.214162	0.652345	-0.641159	-0.743315	-0.894836	-0.300148	0.237826				667.098	1316.81	1113.63
88	261	321.729	498.84	474.847	362	664.729	484.477	183.203					-0.0661563	-0.359604	0.0141025	0.296495	-0.376478	0.195204	-0.545549	-0.120284	0.119322				388.641	724.043	759.139	102.531	267.668	32.8889						0.128062	-0.0704945	0.621248	-0.632789	-0.748925	-0.918863	-0.270294	0.243214				648.187	1350.07	1091.06
89	264	310.401	505.682	390.377	361.872	606.978	517.591	194.857					-0.099035	-0.350819	-0.166295	0.296035	-0.430649	0.276895	-0.516641	-0.141501	0.123159				427.684	747.31	779.017	118.423	284.173	46.2299						0.241387	-0.0406246	0.663701	-0.575871	-0.733443	-0.885951	-0.2218	0.248979				687.526	1317.75	1116.94
90	267	315.788	469.969	382.896	379.158	587.784	501.627	194.987					-0.0834011	-0.396668	-0.182273	0.357947	-0.448653	0.237513	-0.516319	-0.147408	0.1289				389.509	771.076	846.783	107.247	278.632	53.5939						0.130581	-0.0101149	0.808423	-0.615896	-0.738641	-0.867784	-0.215572	0.262668				604.649	1380.94	1156.29
91	270	324.547	490.098	404.004	378.252	626.829	491.391	202.333					-0.0579757	-0.370827	-0.137193	0.354702	-0.412029	0.21226	-0.498097	-0.12988	0.122509				421.595	779.871	807.435	122.383	294.313	47.977						0.223713	0.00117642	0.72439	-0.561686	-0.723932	-0.881641	-0.202997	0.254585				622.779	1363.43	1141.94
92	273	309.087	447.45	432.134	405.708	594.923	495.736	225.886					-0.102851	-0.425577	-0.0771165	0.453032	-0.441957	0.22298	-0.43967	-0.11588	0.133384				420.549	744.172	899.809	142.717	308.704	43.0766						0.220677	-0.0446538	0.921668	-0.488863	-0.710432	-0.89373	-0.165889	0.27553				607.244	1357.67	1193.24
93	276	313.056	506.038	483.067	388.535	622.702	477.282	187.993					-0.0913292	-0.350363	0.0316579	0.391529	-0.4159	0.177453	-0.533667	-0.112946	0.127742				391.169	727.452	867.339	133.502	304.773	49.4291						0.135398	-0.0661178	0.852324	-0.521866	-0.71412	-0.878059	-0.19874	0.262391				640.233	1332.69	1215.66
94	279	313.831	483.198	489.724	412.478	657.276	394.227	214.757					-0.08908	-0.379684	0.0458742	0.47728	-0.383469	-0.0274423	-0.467278	-0.117686	0.124518				404.181	721.766	866.43	150.62	275.576	46.1034						0.173167	-0.0734179	0.850384	-0.460558	-0.741507	-0.886263	-0.189699	0.263946				638.155	1319.75	1197.12
95	282	296.599	517.06	391.112	427.772	594.514	493.927	207.864					-0.139099	-0.336213	-0.164726	0.532055	-0.442341	0.218517	-0.484376	-0.116598	0.140193				342.613	734.564	865.352	167.735	290.253	56.2797						-0.00553709	-0.0569874	0.848081	-0.399262	-0.72774	-0.861158	-0.200434	0.25246				660.652	1288.57	1238.68
96	285	318.995	508.11	377.698	414.789	588.757	441.468	221.788					-0.0740919	-0.347703	-0.193373	0.485557	-0.447741	0.0891008	-0.449837	-0.134013	0.127671				390.899	767.149	1020.69	143.688	300.06	39.8621						0.134615	-0.0151567	1.17982	-0.485384	-0.718541	-0.90166	-0.134384	0.309131				665.629	1284.81	1243.2
97	288	314.742	509.918	367.172	415.76	612.525	445.85	223.942					-0.0864372	-0.345382	-0.215853	0.489036	-0.425446	0.0999107	-0.444493	-0.132666	0.127042				382.276	739.69	981.274	167.179	288.3	48.4904						0.109587	-0.0504074	1.09565	-0.401252	-0.729572	-0.880374	-0.142728	0.292182				608.83	1289.52	1277.33
98	291	296.24	484.123	375.817	389.354	615.243	430.191	232.103					-0.140139	-0.378497	-0.19739	0.394462	-0.422896	0.0612798	-0.42425	-0.158204	0.113897				409.135	747.927	926.226	179.265	285.338	64.8506						0.187547	-0.0398322	0.978086	-0.357966	-0.73235	-0.840014	-0.134088	0.274204				573.58	1313.6	1258.06
99	294	275.921	506.06	499.638	429.668	568.851	427.632	229.821					-0.199118	-0.350335	0.0670473	0.538844	-0.466413	0.0549665	-0.429909	-0.112131	0.135805				420.101	751.726	1018.59	183.778	289.717	54.9042						0.219377	-0.0349556	1.17534	-0.341804	-0.728243	-0.864551	-0.0958068	0.303881				572.48	1222.37	1286.42
100	297	308.816	547.689	473.69	468.619	626.105	423.623	264.5					-0.103637	-0.296893	0.0116322	0.678348	-0.412708	0.045076	-0.343886	-0.0602953	0.140097				350.426	707.043	1073.11	161.419	299.128	70.6552						0.0171405	-0.0923186	1.29178	-0.42188	-0.719415	-0.825694	-0.125064	0.314165				583.509	1141.34	1295.97
101	300	333.639	577.459	400.616	487.23	618.823	398.664	273.632					-0.0315851	-0.258675	-0.144429	0.745002	-0.419538	-0.016498	-0.321234	-0.063851	0.145956				393.795	755.617	1090.41	187.667	309.413	48.8161						0.14302	-0.0299603	1.32873	-0.327876	-0.709768	-0.879571	-0.0792374	0.323219				558.687	1052.07	1285.97
102	303	310.251	582.874	402.944	469.68	566.707	445.75	297.536					-0.099473	-0.251723	-0.139456	0.68215	-0.468424	0.099664	-0.261938	-0.0627429	0.140445				369.883	784.386	1102.26	163.871	309.833	67.272						0.073616	0.00697239	1.35403	-0.4131	-0.709374	-0.83404	-0.0869821	0.324703				533.437	1032.08	1255.87
103	306	360.12	586.34	436.959	466.893	572.453	457.214	304.931					0.0452775	-0.247274	-0.0668127	0.672166	-0.463034	0.127945	-0.243594	-0.0250465	0.138459				352.089	768.518	1053.04	175.097	297.636	67.9962						0.0219663	-0.0133985	1.24892	-0.372895	-0.720815	-0.832254	-0.111412	0.307531				533.359	1027.72	1235.06
104	309	371.269	550.028	430.351	429.137	595.624	414.418	290.817					0.0776366	-0.293889	-0.0809256	0.536944	-0.441299	0.0223686	-0.278604	-0.0653956	0.122493				363.905	700.29	1159	225.401	283.773	64.8084						0.0562629	-0.100987	1.47521	-0.19273	-0.733818	-0.840118	-0.0560306	0.339224				500.968	1049.85	1246.1
105	312	344.302	611.95	408.709	402.862	637.039	414.868	283.864					-0.00063666	-0.214397	-0.127145	0.442839	-0.402452	0.0234787	-0.295852	-0.0820234	0.104789				332.736	734.505	1110.29	205.495	330.051	53.2184						-0.0342067	-0.0570637	1.37118	-0.264026	-0.690409	-0.86871	-0.0905387	0.323338				411.351	1025.4	1160.51
106	315	310.857	571.73	478.478	408.963	538.282	500.168	295.453					-0.0977134	-0.26603	0.0218561	0.464691	-0.495087	0.233914	-0.267104	-0.0579248	0.123868				353.739	660.977	1146.54	165	325.499	65.1264						0.0267564	-0.151457	1.4486	-0.409056	-0.694679	-0.839333	-0.103196	0.337272				437.612	1050.29	1248.46
107	318	359.228	567.478	393.619	410.609	597.851	480.682	319.152					0.0426867	-0.271488	-0.15937	0.470587	-0.439211	0.185841	-0.208317	-0.0541817	0.116769				348.04	730.716	1194.05	174.025	339.754	61.8008						0.0102135	-0.0619275	1.55006	-0.376733	-0.681308	-0.847538	-0.0678726	0.35135				369.374	1187.66	1198.76
108	321	340.312	568.097	456.675	391.78	588.243	505.95	274.929					-0.0122174	-0.270693	-0.0247055	0.403152	-0.448223	0.248177	-0.318017	-0.0603608	0.116975				344.963	638.792	1243.5	159.004	343.298	56.908						0.00128311	-0.179937	1.65567	-0.430532	-0.677984	-0.859608	-0.0818515	0.370467				390.98	1315.75	1207.93
109	324	333.537	599.025	454.06	395.08	582.392	504.695	322.018					-0.0318821	-0.230989	-0.0302917	0.414969	-0.453711	0.245082	-0.201208	-0.041147	0.111488				359.969	615.832	1251.26	145.068	364.617	60.1456						0.0448395	-0.209413	1.67223	-0.480442	-0.657986	-0.851621	-0.0803981	0.37383				404.52	1364.27	1154.89
110	327	337.905	638.12	457.869	377.36	593.05	549.714	297.5					-0.0192027	-0.1808	-0.0221556	0.351504	-0.443714	0.356142	-0.262026	-0.0314647	0.113657				301.816	620.396	1282.2	176.179	397.73	58.4291						-0.123955	-0.203553	1.73832	-0.369018	-0.626925	-0.855856	-0.0734983	0.378939				390.897	1380.24	1041.88
111	330	340.041	614.877	437.571	371.297	593.961	653.65	271.143					-0.0130043	-0.210638	-0.0655059	0.32979	-0.442859	0.612553	-0.327407	-0.0167245	0.14093				326.534	616.703	1360.02	126.993	402.139	62.9923						-0.0522097	-0.208294	1.90452	-0.545178	-0.62279	-0.844598	-0.0614255	0.410248				568.058	1468.8	1132.69
112	333	322.378	609.343	425.511	374.894	612.447	679.918	297.364					-0.0642708	-0.217743	-0.0912611	0.342676	-0.425519	0.677356	-0.262364	-0.00587517	0.145223				342.138	584.957	1323.25	152.237	443.385	44.41						-0.00691726	-0.249049	1.82598	-0.454768	-0.584101	-0.890441	-0.0598823	0.396469				593.322	1453.45	1092.17
113	336	307.245	614.742	425.993	412.757	616.127	760.145	308.516					-0.108196	-0.210812	-0.0902332	0.478281	-0.422067	0.875277	-0.234701	0.0410784	0.174613				340.534	593.792	1367.33	133.763	466.366	71.5019						-0.0115736	-0.237707	1.92013	-0.52093	-0.562544	-0.823605	-0.0393722	0.408263				665.776	1503.12	1253.56
114	339	357.2	594.714	441.321	414.063	623.166	719.982	330.094					0.0367999	-0.236523	-0.0574972	0.482956	-0.415465	0.776193	-0.181175	0.0578984	0.16023				308.279	501.551	1360.28	105.201	475.54	71.567						-0.105195	-0.356123	1.90507	-0.623226	-0.55394	-0.823444	-0.0928105	0.411858				646.431	1529.4	1320.15
115	342	346.496	637.179	429.959	409.561	654.028	776.718	344.252					0.00573276	-0.182007	-0.0817622	0.466832	-0.386516	0.916162	-0.146054	0.0846267	0.170275				291.877	840.254	1334.33	168.745	477.122	68.2912						-0.152803	0.0786943	1.84964	-0.395642	-0.552455	-0.831526	-0.000681834	0.391743				657.247	1593.47	1367.45
116	345	343.215	605.516	425.556	381.434	616.221	796.291	333.489					-0.00379176	-0.222656	-0.0911654	0.366096	-0.421979	0.964447	-0.172753	0.0597425	0.176272				321.209	835.495	1266.92	117.803	478.362	82.1724						-0.0676665	0.0725847	1.70569	-0.578092	-0.551292	-0.797281	-0.0360095	0.373507				650.925	1581.83	1411.01
117	348	338.212	596.346	491.175	388.203	590.851	834.414	303.801					-0.0183119	-0.234428	0.0489741	0.390339	-0.445777	1.0585	-0.246396	0.0789852	0.191872				294.328	868.162	1361.71	108.968	491.236	66.5862						-0.145689	0.114521	1.90812	-0.609735	-0.539217	-0.835732	-0.0179552	0.409647				809.922	1554.78	1392.18
118	351	322.187	626.572	425.075	390.639	616.282	805.491	313.422					-0.0648275	-0.195624	-0.0921935	0.399065	-0.421922	0.987144	-0.222531	0.0555872	0.181959				312.368	842.356	1353.4	114.244	507	83.1264						-0.0933268	0.081393	1.89038	-0.590839	-0.524429	-0.794927	-0.00529228	0.401859				870.672	1565.92	1407.24
119	354	354.107	617.123	397.459	370.307	639.685	767.505	308.578					0.0278249	-0.207756	-0.15117	0.326245	-0.39997	0.893431	-0.234546	0.0362942	0.167418				329.77	781.274	1291.51	112.441	506.67	73.6552						-0.0428167	0.00297704	1.75821	-0.597296	-0.524739	-0.818293	-0.0369932	0.382389				809.922	1581.17	1445.81
120	357	351.069	659.981	411.612	338.673	660.398	811.346	309.355					0.019006	-0.152735	-0.120945	0.21295	-0.380541	1.00159	-0.232619	0.049529	0.173795				365.258	810.026	1273.26	122.541	496.017	74.1111						0.0601895	0.0398887	1.71923	-0.561122	-0.534732	-0.817168	-0.0156193	0.375413				771.793	1518.63	1434.48
121	360	330.125	655.975	399.601	390.77	637.63	789.386	318.699					-0.0417851	-0.157878	-0.146597	0.399535	-0.401898	0.947414	-0.209441	0.0556214	0.175195				306.985	780.838	1197.35	131.129	488.505	66.705						-0.108953	0.00241783	1.5571	-0.530365	-0.541778	-0.835439	-0.0761686	0.349972				817.716	1573.82	1463.51
122	363	362.708	665.063	429.097	355.837	611.149	772.809	318.016					0.05279	-0.146211	-0.0836031	0.274423	-0.426737	0.906518	-0.211136	0.0522921	0.164446				305.736	744.419	1153.65	100.491	466.936	81.3678						-0.112576	-0.0443361	1.46378	-0.640094	-0.56201	-0.799266	-0.115751	0.338688				854.5	1570.69	1491.68
123	366	346.803	648.053	487.403	340.15	602.884	753.286	317.141					0.00662356	-0.168047	0.0409176	0.218239	-0.434489	0.858355	-0.213306	0.0440417	0.156985				321.224	826.178	1212.78	99.8638	426.413	63.8008						-0.0676221	0.0606239	1.59006	-0.64234	-0.60002	-0.842604	-0.0836507	0.364104				868.874	1574.49	1468.7
124	369	359.898	644.085	441.004	348.184	615.193	745.109	297.656					0.0446317	-0.173142	-0.0581747	0.247013	-0.422943	0.838182	-0.261639	0.0305611	0.157338				272.764	818.634	1293.11	101.968	382.94	52.2912						-0.208281	0.0509385	1.76162	-0.634805	-0.640799	-0.870998	-0.0903883	0.394651				807.138	1577.27	1498.29
125	372	307.959	633.399	434.743	344.75	600.763	701.536	331.292					-0.106124	-0.18686	-0.0715463	0.234715	-0.436479	0.730688	-0.178202	-0.00197252	0.143306				302.325	793.746	1328.05	107.613	432.493	65.8046						-0.122477	0.0189881	1.83624	-0.614587	-0.594318	-0.83766	-0.0523021	0.400139				873.54	1605.2	1542.33
126	375	337.514	629.95	474.713	352.034	621.105	713.432	298.661					-0.0203385	-0.191289	0.0138157	0.260802	-0.417398	0.760034	-0.259147	0.0209257	0.148097				265.88	759.531	1386.79	88.0072	418.839	60.9847						-0.228261	-0.0249354	1.96168	-0.684804	-0.607125	-0.849551	-0.0721663	0.4254				835.813	1601.17	1539.75
127	378	341.125	673.179	505.802	364.21	598.536	642.641	319.384					-0.0098567	-0.135792	0.0802116	0.304409	-0.438568	0.585393	-0.207742	0.0254365	0.128294				298.344	802.175	1357.55	111.341	415.702	49.6513						-0.134034	0.0298091	1.89923	-0.601237	-0.610067	-0.87751	-0.0489675	0.412927				930.629	1573.14	1570.94
128	381	324.491	642.296	485.563	363.522	616.055	605.114	329.114					-0.0581388	-0.175439	0.0369888	0.301946	-0.422135	0.492814	-0.183606	-0.00108146	0.117662				328.549	787.34	1330.26	85.7419	421.887	55.9004						-0.0463601	0.0107644	1.84095	-0.692917	-0.604267	-0.862094	-0.0589873	0.406569				922.175	1533.33	1519.69
129	384	292.407	769.255	462.713	359.237	618.508	573.568	315.598					-0.151267	-0.0124529	-0.011812	0.286598	-0.419834	0.414991	-0.217132	-0.015844	0.10902				287.276	774.805	1367.75	120.039	453.747	89.4368						-0.166158	-0.00532716	1.92103	-0.570082	-0.574381	-0.77936	-0.0290468	0.407236				953.161	1555.56	1552.76
130	387	312.409	701.384	483.239	427.847	583.309	537.482	320.817					-0.0932075	-0.0995837	0.0320243	0.532325	-0.452851	0.325966	-0.204187	0.00578393	0.124956				304.607	754.307	1304.52	97.8889	422.754	69.7548						-0.115853	-0.0316424	1.78599	-0.649413	-0.603453	-0.827915	-0.0737146	0.3934				917.79	1576.89	1549.51
131	390	315.711	733.459	478.888	426.857	621.63	471.032	312.366					-0.0836237	-0.0584062	0.0227328	0.52878	-0.416906	0.162034	-0.22515	-0.010077	0.11345				304.531	755.158	1367.76	90.4229	401.146	60.2222						-0.116075	-0.0305493	1.92105	-0.676153	-0.623722	-0.851432	-0.0628143	0.418421				1009.85	1583.68	1593.83
132	393	322.637	739.582	447.362	400.251	694.613	447.209	357.94					-0.063521	-0.0505461	-0.0445958	0.43349	-0.348446	0.103264	-0.112101	-0.0117795	0.0899955				299.377	742.139	1310.55	96.3979	389.829	45.8353						-0.131034	-0.0472637	1.79887	-0.654753	-0.634337	-0.886924	-0.092574	0.4009				989.365	1526.35	1611.7
133	396	297.729	729.085	475.235	398.584	593.409	395.309	304.424					-0.135818	-0.0640217	0.0149313	0.427517	-0.443377	-0.0247735	-0.244851	-0.0671989	0.10131				308.607	699.845	1339.14	81.6416	383.068	66.0536						-0.104242	-0.101559	1.85993	-0.707603	-0.640678	-0.837046	-0.0885333	0.410094				984.718	1570.39	1598.51
134	399	295.596	722.569	469.873	423.351	578.779	455.677	309.812					-0.142009	-0.0723864	0.00348001	0.516221	-0.4571	0.124155	-0.231484	-0.0370177	0.115496				301.617	727.521	1075.47	84.0681	388.113	69.9502						-0.124534	-0.0660289	1.29681	-0.698912	-0.635946	-0.827433	-0.176008	0.321105				934.56	1548.28	1553.25
135	402	330.435	776.667	497.608	362.776	624.221	362.882	311.926					-0.0408867	-0.00293755	0.0627122	0.299274	-0.414475	-0.104772	-0.226241	-0.0610465	0.0849429				283.969	668.581	1148.26	88.362	358.812	67.6398						-0.175757	-0.141695	1.45227	-0.683534	-0.663431	-0.833133	-0.174213	0.345419				980.983	1562.47	1613.49
136	405	294.811	692.915	489.082	385.021	585.74	355.596	305.366					-0.144289	-0.110455	0.0445035	0.378945	-0.45057	-0.122747	-0.242514	-0.0924466	0.0970601				286.469	678.053	1159.39	117.018	354.064	44.4444						-0.1685	-0.129535	1.47604	-0.580903	-0.667885	-0.890356	-0.160189	0.348624				1025.92	1524.17	1593.01
137	408	310.599	717.843	479.578	394.374	549.884	377.514	309.487					-0.0984632	-0.078454	0.024207	0.41244	-0.484204	-0.068675	-0.232293	-0.0750631	0.10238				311.617	671.838	1095.43	90.5484	359.325	53.6935						-0.0955081	-0.137513	1.33944	-0.675703	-0.662949	-0.867538	-0.183296	0.330113				975.635	1584.12	1557.07
138	411	318.23	792.245	492.724	400.999	641.945	322.886	329.299					-0.0763116	0.0170618	0.0522811	0.436167	-0.39785	-0.20344	-0.183146	-0.0507483	0.0993163				303.5	681.762	1104.08	87.8208	388.717	31.4291						-0.119067	-0.124773	1.35792	-0.685472	-0.63538	-0.922464	-0.188205	0.335941				933.339	1578.62	1588.9
139	414	329.471	812.377	514.384	400.389	606.475	291.623	358.966					-0.0436854	0.0429068	0.0985399	0.433985	-0.431121	-0.280568	-0.109554	-0.0413565	0.105381				299.905	699.696	1099.82	84.1255	349.281	32.3487						-0.129502	-0.10175	1.34881	-0.698706	-0.672372	-0.920196	-0.195619	0.336841				917.641	1547.57	1641.14
140	417	334.332	789.692	489.224	400.416	530.768	342.295	368.855					-0.0295733	0.0137837	0.0448064	0.434082	-0.502135	-0.155558	-0.0850246	-0.0399455	0.105096				290.344	695.865	1123.57	88.7455	337.302	35.7471						-0.157255	-0.106669	1.39955	-0.68216	-0.683608	-0.911812	-0.190326	0.343587				936.437	1555.71	1626.82
141	420	363.775	801.352	461.06	377.953	615.381	340.182	370.29					0.0558856	0.028753	-0.0153422	0.353629	-0.422767	-0.160772	-0.0814643	-0.0345825	0.0889199				291.819	645.838	975.53	109.796	328.737	35.1992						-0.152972	-0.170891	1.08338	-0.606769	-0.691642	-0.913164	-0.242009	0.291851				965.69	1537.73	1664.94
142	423	316.054	843.223	460.728	372.899	600.58	322.864	376.554					-0.082629	0.0825059	-0.0160515	0.335528	-0.43665	-0.203496	-0.0659274	-0.0552458	0.0901754				278.702	696.924	883.774	97.7348	360.848	28.8927						-0.191044	-0.105309	0.887423	-0.649965	-0.661521	-0.928722	-0.274856	0.264853				974.813	1604.31	1624.88
143	426	322.409	813.016	454.963	363.017	622.613	345.418	370.464					-0.0641817	0.0437263	-0.0283632	0.300137	-0.415983	-0.147854	-0.0810324	-0.0562216	0.0811027				311.362	696.442	901.939	83.5627	336.405	37.4291						-0.096247	-0.105927	0.926218	-0.700722	-0.684449	-0.907663	-0.261465	0.273953				922.848	1627.88	1675.04
144	429	329.578	834.23	479.362	364.121	625.315	309.114	378.824					-0.0433737	0.0709601	0.0237447	0.304092	-0.413449	-0.237418	-0.0602962	-0.05082	0.0863018				333.524	692.597	833.017	96.871	353.154	32.023						-0.0319186	-0.110863	0.779026	-0.653059	-0.668738	-0.920999	-0.267759	0.252452				961.624	1666.09	1704.1
145	432	302.803	827.61	437.638	372.745	595.757	306.177	370.279					-0.12109	0.062462	-0.0653624	0.334976	-0.441175	-0.244661	-0.081492	-0.0794774	0.0915429				266.564	753.584	777.117	95.405	331.959	37.3218						-0.226276	-0.0325702	0.659643	-0.658309	-0.688619	-0.907927	-0.30901	0.234263				964.994	1667.14	1713.33
146	435	348.527	852.73	469.004	341.381	654.447	321.736	357.73					0.011627	0.0947098	0.00162328	0.222648	-0.386122	-0.206277	-0.112621	-0.0534876	0.0760604				310.555	790.571	796.543	96.1183	358.197	27.7586						-0.0985888	0.0149124	0.701131	-0.655755	-0.664008	-0.93152	-0.272305	0.244627				1000.54	1622.38	1653.73
147	438	331.578	823.094	462.116	352.93	624.332	290.341	320.688					-0.0375685	0.056665	-0.013087	0.264011	-0.414371	-0.28373	-0.204508	-0.0903698	0.0861005				280.295	813.753	797.552	78.6774	341.647	30.977						-0.186423	0.0446721	0.703285	-0.718219	-0.679532	-0.92358	-0.293299	0.248047				961.836	1675.28	1706.88
148	441	344.327	866.877	431.534	348.83	677.923	298.986	283.406					-0.000562354	0.112872	-0.0783994	0.249327	-0.364102	-0.262401	-0.296987	-0.0914647	0.0862053				314.73	767.67	711.561	83.6738	359.615	23.3295						-0.0864709	-0.0144873	0.519638	-0.700324	-0.662678	-0.942446	-0.314461	0.22377				987.609	1616.62	1725.5
149	444	316.864	829.314	438.571	328.893	630.713	308.346	285.071					-0.0802759	0.0646502	-0.0633702	0.177923	-0.408386	-0.239313	-0.292857	-0.120233	0.0779071				305.319	707.954	732.017	103.398	324.274	35.9387						-0.113787	-0.0911492	0.563326	-0.629683	-0.695828	-0.911339	-0.313077	0.220734				973.236	1633.97	1714.35
150	447	334.964	884.412	416.851	341.816	613.646	290.032	259.154					-0.0277398	0.135383	-0.109757	0.224206	-0.424394	-0.284492	-0.357147	-0.120563	0.0936387				367.874	646.201	683.356	81.8136	356.026	32.1647						0.0677841	-0.170425	0.459404	-0.706987	-0.666045	-0.92065	-0.32282	0.21683				964.968	1620.72	1737.38
151	450	340.049	924.456	432.302	343.795	585.044	269.395	257.998					-0.0129819	0.18679	-0.0767579	0.231292	-0.451223	-0.335402	-0.360015	-0.1169	0.102875				300.801	602.254	762.974	91.5771	326.775	35.4981						-0.126902	-0.226843	0.629438	-0.672019	-0.693482	-0.912426	-0.333706	0.228082				956.221	1652.76	1717.94
152	453	319.506	926.028	421.313	355.051	608.376	301.964	231.328					-0.0726073	0.188809	-0.100226	0.271608	-0.429338	-0.255057	-0.426171	-0.117569	0.104538				347.485	639.941	677.417	90.914	345.711	16.1379						0.00860167	-0.178463	0.44672	-0.674394	-0.67572	-0.960188	-0.338907	0.214142				1011.8	1648.12	1696.77
153	456	292.616	946.097	416.72	365.653	601.16	315.823	254.761					-0.150658	0.214573	-0.110035	0.309579	-0.436106	-0.220866	-0.368044	-0.108794	0.105589				355.003	596.129	749.97	104.961	347.334	36.9004						0.0304247	-0.234707	0.601665	-0.624086	-0.674198	-0.908967	-0.301645	0.226739				1015.47	1652.73	1667.6
154	459	319.286	943.044	396.839	346.327	654.536	287.936	231.245					-0.0732458	0.210653	-0.152494	0.240361	-0.386039	-0.289662	-0.426376	-0.125258	0.101848				339.181	602.858	642	84.8136	338.762	33.9579						-0.0155002	-0.226068	0.371081	-0.696242	-0.682238	-0.916226	-0.360866	0.199781				1005.18	1673.44	1727.95
155	462	306.34	911.972	403.403	317.168	611.32	346.282	230.627					-0.110824	0.170763	-0.138476	0.135931	-0.426576	-0.145724	-0.42791	-0.134688	0.089764				324.945	577.759	703.004	95.595	336.814	34.4789						-0.0568219	-0.258289	0.501364	-0.657629	-0.684066	-0.914941	-0.345064	0.211694				1000.42	1621.53	1789.72
156	465	304.361	915.981	439.198	354.033	618.503	292.695	234.355					-0.116569	0.17591	-0.0620314	0.26796	-0.419839	-0.277921	-0.418663	-0.121593	0.102988				333.543	589.01	726.609	91.9176	345.893	19.3946						-0.0318652	-0.243846	0.551775	-0.670799	-0.675549	-0.952154	-0.337073	0.22332				968.011	1600.5	1703.38
157	468	339.967	902.84	411.922	379.068	631.414	297.755	206.545					-0.0132193	0.15904	-0.120284	0.357625	-0.407728	-0.26544	-0.487649	-0.111094	0.115051				335.396	539.911	720.991	72.9498	344.484	19.4444						-0.0264873	-0.306878	0.539778	-0.738732	-0.676871	-0.952031	-0.360203	0.224944				947.006	1509.37	1685.29
158	471	290.414	889.541	419.213	375.559	579.293	326.755	244.402					-0.157049	0.141967	-0.104712	0.345056	-0.456618	-0.193898	-0.393741	-0.116999	0.106922				317.822	537.888	706.861	55.3011	361.101	19.6207						-0.0774961	-0.309475	0.509601	-0.80194	-0.661284	-0.951596	-0.382032	0.221489				949.184	1447.32	1736.7
159	474	335.343	879.302	435.918	361.528	615.309	349.936	204.674					-0.0266412	0.128823	-0.0690361	0.294803	-0.422834	-0.136708	-0.492289	-0.103412	0.106228				348.853	556.511	715.361	67.0323	351.608	25.023						0.012573	-0.285566	0.527753	-0.759925	-0.670188	-0.938268	-0.35227	0.225289				998.032	1305.96	1720.98
160	477	354.378	932.478	471.474	394.842	602.061	383.427	223.922					0.0286118	0.197089	0.00689874	0.414116	-0.435262	-0.0540859	-0.444543	-0.0410251	0.118464				324.718	520.993	744.822	56.7383	361.507	35.6858						-0.0574808	-0.331164	0.590671	-0.796793	-0.660903	-0.911963	-0.361272	0.229645				975.629	1265.79	1768.42
161	480	326.673	873.909	422.567	466.939	594.144	350.995	197.054					-0.0518068	0.121899	-0.0975484	0.67233	-0.442688	-0.134095	-0.511192	-0.0633002	0.148509				365.012	526.36	791.122	62.2939	333.514	24.4598						0.0594772	-0.324275	0.689552	-0.776896	-0.687161	-0.939658	-0.329827	0.25101				937.058	1203.51	1802.02
162	483	334.097	839.924	439.097	474.538	629.497	439.995	203.364					-0.0302563	0.078271	-0.0622467	0.699546	-0.409526	0.0854677	-0.495539	-0.0191833	0.147864				323.227	534.713	759.017	51.9785	340.422	18.7969						-0.0618079	-0.313551	0.620988	-0.81384	-0.680681	-0.953628	-0.367087	0.239048				933.29	1101.36	1726.63
163	486	327.504	901.044	374.03	472.757	616.862	368.745	183.143					-0.0493942	0.156734	-0.201207	0.69317	-0.421378	-0.0903059	-0.545699	-0.0654399	0.154419				323.163	531.554	803.748	58.2151	348.955	20.751						-0.0619949	-0.317606	0.716516	-0.791504	-0.672677	-0.948807	-0.346012	0.250265				993.779	1001.65	1758.29
164	489	348.366	852.865	454.511	489.285	662.547	420.377	227.893					0.0111591	0.0948834	-0.0293275	0.752364	-0.378525	0.0370696	-0.434693	0.00756155	0.147135				348.117	502.36	787.078	53.1398	364.814	14.4981						0.0104361	-0.355085	0.680916	-0.809681	-0.657801	-0.964233	-0.349241	0.25007				967.02	1001.94	1706.65
165	492	329.88	841.689	482.563	470.944	644.171	414.891	188.56					-0.0424977	0.0805358	0.0305819	0.686676	-0.395762	0.0235347	-0.53226	-0.021313	0.147846				365.141	469.911	829.565	85.6308	373.739	9.9923						0.0598511	-0.396742	0.771653	-0.693315	-0.64943	-0.975349	-0.313889	0.259424				1021.99	923.166	1682.13
166	495	330.775	778.097	480.787	446.167	645.298	414.864	172.877					-0.0398996	-0.00110073	0.0267888	0.597936	-0.394704	0.0234674	-0.571164	-0.0512394	0.140071				337.939	448.017	841.117	56.405	385.068	18.682						-0.0191061	-0.424849	0.796324	-0.797987	-0.638802	-0.953912	-0.339722	0.263143				979.876	867.044	1696.9
167	498	305.923	794.594	509.015	419.435	636.464	427.705	187.958					-0.112033	0.0200775	0.0870728	0.502197	-0.402991	0.0551461	-0.533755	-0.0548981	0.129282				314.015	446.779	796.822	74.6129	371.764	23.5287						-0.0885453	-0.426438	0.701725	-0.732776	-0.651282	-0.941955	-0.356545	0.242746				971.968	842.275	1625.3
168	501	333.143	780.827	497.888	423.996	609.077	472.745	176.609					-0.0330254	0.00240332	0.06331	0.518531	-0.42868	0.166262	-0.561906	-0.039015	0.137189				329.476	475.531	820.848	88.1004	345.268	23.5211						-0.0436712	-0.389527	0.753036	-0.68447	-0.676136	-0.941974	-0.330457	0.250231				961.417	831.641	1584.93
169	504	327.744	778.421	521.754	409.555	634.243	421.214	158.661					-0.0486964	-0.000684916	0.114278	0.466811	-0.405074	0.0391328	-0.606429	-0.0629517	0.132645				316.546	483.353	780.722	74.8351	378.542	22.4483						-0.0812001	-0.379485	0.667341	-0.73198	-0.644924	-0.94462	-0.352478	0.237664				972.759	792.55	1532.26
170	507	315.486	778.283	536.045	408.75	652.392	406.441	180.016					-0.0842771	-0.00086259	0.144799	0.46393	-0.38805	0.00268858	-0.553456	-0.0593184	0.126827				335.255	454.046	867.052	81.9713	350.799	23.3908						-0.0268969	-0.417109	0.851712	-0.706422	-0.670948	-0.942295	-0.31866	0.266332				929.79	777.841	1511.24
171	510	311.128	762.89	557.209	422.834	686.21	443.295	173.159					-0.0969265	-0.0206237	0.189998	0.514372	-0.356329	0.0936085	-0.570466	-0.0351952	0.134783				326.644	437.135	842.387	72.7491	378.383	22.8199						-0.0518892	-0.438818	0.799036	-0.739451	-0.645073	-0.943703	-0.33665	0.258663				884.724	734.184	1435.51
172	513	312.366	792.013	550.959	440.257	639.713	399.273	175.788					-0.0933337	0.0167631	0.17665	0.576769	-0.399944	-0.0149953	-0.563943	-0.0431476	0.141256				356.095	423.842	898.139	72.0896	360.64	27.4674						0.0335943	-0.455884	0.918102	-0.741813	-0.661716	-0.932238	-0.306659	0.279574				845.747	704.022	1393.17
173	516	310.931	764.475	602.09	443.268	634.282	363.341	168.801					-0.0974983	-0.018589	0.285847	0.587555	-0.405038	-0.103639	-0.581274	-0.0475196	0.149096				319.555	453.482	835.909	81.2366	363.265	17.4138						-0.0724656	-0.417833	0.7852	-0.709053	-0.659254	-0.95704	-0.338408	0.25577				771.81	676.859	1304.01
174	519	296.644	737.418	601.735	437.563	636.221	381.65	172.114					-0.138966	-0.0533236	0.28509	0.567123	-0.403219	-0.0584705	-0.573057	-0.0535462	0.146335				314.589	402.538	817.735	76.4695	360.735	14.6628						-0.0868804	-0.483233	0.746388	-0.726126	-0.661628	-0.963827	-0.362551	0.251891				736.948	644.875	1276.64
175	522	272.118	793.909	628.045	441.037	683.889	372.591	170.183					-0.210157	0.0191974	0.341278	0.579564	-0.358505	-0.0808193	-0.577847	-0.0410413	0.150718				318.359	376.68	888.63	81.957	364.118	13.1303						-0.075938	-0.516429	0.897795	-0.706473	-0.658454	-0.967608	-0.337851	0.274625				748.957	605.397	1225.55
176	525	305.936	762.472	558.903	426.037	623.315	400.864	175.48					-0.111996	-0.0211607	0.193616	0.525842	-0.415325	-0.0110706	-0.564707	-0.0578289	0.137589				285.006	422.304	930.691	89.6057	352.358	26.3257						-0.172747	-0.457859	0.987622	-0.679079	-0.669485	-0.935055	-0.321101	0.281657				687.239	612.094	1173.26
177	528	306.013	735.346	649.246	492.539	655.337	363.3	170.522					-0.111774	-0.055984	0.386557	0.764018	-0.385288	-0.10374	-0.577005	-0.0118881	0.17182				308.129	399.62	908.126	84.2115	341.644	18.4406						-0.105632	-0.486979	0.939431	-0.698398	-0.679534	-0.954507	-0.330937	0.278946				692.172	635.325	1154.53
178	531	299.506	719.481	615.989	458.996	693.784	406.409	141.248					-0.130659	-0.0763508	0.315531	0.643882	-0.349224	0.00261013	-0.649623	-0.0348334	0.159801				309.712	373.845	947.052	75.9426	369.437	14.3793						-0.101037	-0.520069	1.02256	-0.728013	-0.653465	-0.964526	-0.324091	0.293453				678.644	556.216	1122.72
179	534	286.125	780.261	655.123	528.648	664.586	334.241	152.252					-0.169499	0.00167671	0.399107	0.893339	-0.376613	-0.175429	-0.622326	-0.00710608	0.191835				303.859	374.67	929.087	89.6667	355.666	14.4521						-0.118025	-0.519009	0.984196	-0.678861	-0.666382	-0.964347	-0.327071	0.28548				677.922	590.103	1074.02
180	537	292.944	775.651	661.866	516.919	675.751	419.618	171.545					-0.149708	-0.0042416	0.413507	0.851332	-0.366139	0.0351969	-0.574469	0.0293541	0.181099				306.393	327.214	937.226	89.595	366.373	25.1188						-0.110671	-0.579931	1.00158	-0.679118	-0.656339	-0.938032	-0.327086	0.287617				650.374	568.85	1067.9
181	540	295.529	718.525	646.075	519.238	707.917	376.4	162.388					-0.142202	-0.0775781	0.379783	0.859639	-0.335967	-0.0714222	-0.597182	0.00215291	0.181529				314.613	344.333	1047.58	76.1864	365.833	24.7165						-0.0868093	-0.557955	1.23725	-0.72714	-0.656845	-0.939024	-0.288421	0.326214				620.411	567.884	1036.41
182	543	331.34	770.859	638.963	509.218	655.602	365.432	151.853					-0.038259	-0.010394	0.364595	0.823753	-0.385039	-0.0984808	-0.623317	0.00469405	0.179907				300.613	313.152	977.13	81.6272	375.82	15.2146						-0.127445	-0.597985	1.0868	-0.707654	-0.647477	-0.962466	-0.326038	0.303507				591.773	571.656	1033.48
183	546	301.688	744.305	683.108	510.635	618.144	403.659	166.429					-0.124327	-0.0444824	0.458874	0.828827	-0.420176	-0.00417411	-0.58716	0.0153402	0.184818				329.402	301.389	1021.17	96.0574	364.777	18.9808						-0.0438848	-0.613085	1.18085	-0.655973	-0.657836	-0.953174	-0.290517	0.318193				518.644	557.841	1023.6
184	549	302.263	717.201	662.116	484.952	692.121	427.664	162.333					-0.122656	-0.0792777	0.414041	0.736842	-0.350784	0.0550449	-0.59732	0.0079843	0.170302				347.135	304.459	1010.9	92.2366	317.306	32.4368						0.00758693	-0.609145	1.15893	-0.669657	-0.702364	-0.919979	-0.289105	0.316273				510.339	553.422	996.981
185	552	320.21	747.827	663.582	485.073	609.083	346.841	179.181					-0.0705659	-0.0399611	0.417173	0.737277	-0.428675	-0.144344	-0.555527	-0.0120891	0.171573				272.077	421.261	1103.89	78.8459	376.278	29.6054						-0.210276	-0.459198	1.35751	-0.717615	-0.647047	-0.926964	-0.267266	0.339716				501.825	564.194	1009.68
186	555	326.031	770.387	728.925	430.496	735.221	422.495	184.321					-0.05367	-0.0109995	0.556723	0.541813	-0.310356	0.0422952	-0.542775	0.0318614	0.153694				345.15	487.182	1054.83	88.1111	356.878	23.931						0.00182618	-0.37457	1.25274	-0.684432	-0.665245	-0.940962	-0.235108	0.32529				533.368	602.359	949.563
187	558	326.637	748.258	706.888	427.582	745.199	390.195	170.65					-0.0519107	-0.039408	0.509659	0.531375	-0.300997	-0.0373888	-0.576689	0.00494859	0.15203				295.187	519.617	1012.87	85.0538	350.561	36.7931						-0.143196	-0.33293	1.16313	-0.695382	-0.671171	-0.909232	-0.264797	0.306824				550.201	608.819	1024.15
188	561	318.831	770.431	708.563	424.844	635.796	392.436	188.248					-0.0745671	-0.010943	0.513237	0.521571	-0.403618	-0.0318605	-0.533036	-0.00274528	0.153462				344.298	520.644	1039.21	104.079	367.707	23.364						-0.000649141	-0.331613	1.21938	-0.627244	-0.655088	-0.942361	-0.22293	0.316716				564.664	582.45	1012.6
189	564	310.335	734.409	706.832	416.666	691.558	404.627	165.779					-0.0992277	-0.057187	0.509539	0.49228	-0.351312	-0.00178557	-0.588771	-0.0137807	0.153051				312.626	498.743	1060.64	83.5663	365.403	28.8123						-0.0925788	-0.359729	1.26515	-0.700709	-0.657249	-0.92892	-0.245672	0.32467				539.032	637.95	985.827
190	567	314.698	771.431	711.276	447.311	714.028	410.277	167.491					-0.0865635	-0.00965925	0.51903	0.602034	-0.330236	0.012153	-0.584524	0.017462	0.160961				289.38	484.152	1111.83	105.581	360.91	28.6705						-0.16005	-0.37846	1.37446	-0.621866	-0.661463	-0.92927	-0.229441	0.338128				509.79	631.303	1019.31
191	570	324.985	746.849	752.862	457.04	714.011	384.355	190.824					-0.0567064	-0.0412165	0.607842	0.636878	-0.330251	-0.0517983	-0.526646	0.0340145	0.166262				310.638	510.766	1055.39	90.276	358.848	35.6437						-0.0983485	-0.344294	1.25393	-0.676679	-0.663397	-0.912067	-0.240143	0.320645				480.129	650.769	1024.32
192	573	307.555	768.494	733.929	438.268	678.624	394.841	144.116					-0.107297	-0.0134298	0.567409	0.569647	-0.363444	-0.0259286	-0.642508	-0.0022217	0.169291				318.156	482.327	1049.95	119.276	342.582	25.4751						-0.0765258	-0.380803	1.24231	-0.572816	-0.678655	-0.937153	-0.23394	0.317951				457.856	660.194	1054.13
193	576	335.471	800.635	711.321	474.866	679.072	401.009	177.277					-0.0262699	0.0278325	0.519126	0.700721	-0.363025	-0.0107117	-0.56025	0.0410604	0.168745				350.896	448.729	986.539	104.405	368.505	29.9847						0.0185027	-0.423934	1.10689	-0.626076	-0.654339	-0.926028	-0.25083	0.300302				500.563	611.141	1017.52
194	579	320.294	783.163	748.06	477.156	720.376	441.618	185.243					-0.0703209	0.00540286	0.597587	0.708921	-0.324281	0.0894709	-0.540489	0.066613	0.171748				325.586	441.439	1051.67	87.8315	343.767	37.4215						-0.054961	-0.433293	1.24598	-0.685434	-0.677544	-0.907681	-0.252156	0.322206				524.71	660	1005.61
195	582	290.02	832.626	739.895	479.174	676.464	410.386	186.237					-0.158193	0.0689011	0.580151	0.71615	-0.365471	0.0124221	-0.538025	0.0451338	0.175129				322.252	424.627	1066.8	81.4158	335.229	33.7471						-0.0646394	-0.454876	1.2783	-0.708411	-0.685552	-0.916746	-0.258654	0.329443				528.471	663.766	1042.02
196	585	343.529	776.186	748.978	472.548	693.912	411.414	187.284					-0.00287861	-0.0035553	0.599547	0.692419	-0.349105	0.0149562	-0.535428	0.0594222	0.170642				319.712	453.719	1125.45	95.6487	353.216	26.1188						-0.0720114	-0.417528	1.40356	-0.657436	-0.66868	-0.935565	-0.22461	0.346479				506.641	672.059	1030.97
197	588	320.898	782.327	782.194	536.525	724.447	385.286	199.442					-0.0685689	0.00432898	0.670485	0.921552	-0.320462	-0.0494995	-0.505267	0.093224	0.195371				336.034	426.789	1081.11	87.957	372.383	41						-0.0246352	-0.452101	1.30886	-0.684984	-0.650701	-0.898853	-0.233736	0.331203				451.351	677.181	1037.84
198	591	287.463	760.047	758.437	512.561	656.796	427.123	194.81					-0.165616	-0.0242732	0.619748	0.835724	-0.38392	0.0537105	-0.516757	0.0598023	0.18916				345.476	414.248	1088.6	90.9498	351.518	30.1379						0.0027701	-0.468201	1.32486	-0.674265	-0.670273	-0.92565	-0.235127	0.336823				460.747	641.938	1057.99
199	594	308.905	779.654	746.702	496.469	728.403	374.018	193.473					-0.103378	0.000897588	0.594686	0.778093	-0.316751	-0.0772981	-0.520074	0.0508823	0.177846				339.933	456.66	1041.98	71.7061	379.627	39.8123						-0.0133189	-0.413753	1.2253	-0.743186	-0.643906	-0.901783	-0.248441	0.320549				494.273	662.888	1051.06
200	597	299.263	783.245	741.877	464.024	763.265	401.305	180.632					-0.131364	0.00550787	0.584382	0.661892	-0.28405	-0.0099829	-0.551928	0.0392081	0.167014				367.951	392.842	1119.32	76.7814	363.91	31.59						0.0680067	-0.495681	1.39046	-0.725009	-0.658649	-0.922068	-0.223823	0.350846				443.885	642.434	1045.34
201	600	287.394	783.481	750.858	481.588	769.486	405.127	214.348					-0.165816	0.00581058	0.603563	0.724795	-0.278215	-0.000552067	-0.468291	0.0601848	0.168218				318.083	394.3	1097.54	90.8531	361.752	34.2261						-0.0767394	-0.493809	1.34396	-0.674612	-0.660674	-0.915564	-0.24624	0.337738				424.787	641.331	1047.9
202	603	309.987	798.396	800.907	450.21	786.232	420.918	191.315					-0.100238	0.0249582	0.710449	0.612415	-0.262507	0.038404	-0.525428	0.0711505	0.169135				344.982	397.393	1154.57	90.2401	381.895	49.2452						0.00133651	-0.489839	1.46574	-0.676807	-0.641779	-0.878512	-0.203311	0.355061				442.52	646.891	1055.22
203	606	282.028	787.679	798.28	455.739	885.055	378.05	175.815					-0.181391	0.0112001	0.704839	0.632219	-0.16981	-0.0673517	-0.563877	0.0522611	0.173324				320.69	365.37	1151.88	78.9713	363.443	38.6398						-0.0691712	-0.530949	1.46	-0.717166	-0.659087	-0.904676	-0.236842	0.358184				478.198	691.894	1059.81
204	609	307.409	800.72	745	459.311	748.586	443.2	199.42					-0.10772	0.0279416	0.591052	0.645012	-0.29782	0.0933732	-0.505323	0.0637879	0.161986				314.764	359.112	1067.07	93.0394	385.48	34.5632						-0.0863731	-0.538982	1.27888	-0.666782	-0.638417	-0.914733	-0.261068	0.327285				490.431	626.622	1031.5
205	612	268.412	798.912	773.153	454.297	742.823	389.955	194.538					-0.220913	0.0256202	0.651177	0.627053	-0.303225	-0.0379831	-0.517433	0.0320423	0.170477				327.132	393.898	1091.71	90.7097	364.925	43.7701						-0.0504737	-0.494325	1.3315	-0.675125	-0.657697	-0.892019	-0.239691	0.334621				473.848	620.697	1035.6
206	615	286.491	786.132	778.75	471.735	817.674	395.4	196.518					-0.168437	0.00921386	0.66313	0.689506	-0.233014	-0.0245493	-0.512521	0.0604755	0.171519				343.58	361.304	1059.41	83.2796	363.028	44.4023						-0.00273261	-0.536169	1.26252	-0.701736	-0.659477	-0.89046	-0.254676	0.327238				480.374	621.144	1018.37
207	618	285.509	758.893	792.567	459.388	885.978	397.036	228.667					-0.171288	-0.0257548	0.692638	0.645287	-0.168945	-0.0205123	-0.432771	0.0740935	0.162127				314.936	304.624	1130.02	82.6631	354.649	50.364						-0.0858744	-0.608933	1.41332	-0.703944	-0.667336	-0.875752	-0.254753	0.350907				440.845	642.866	1035.63
208	621	301.038	799.16	810.048	450.775	814.901	391.664	183.464					-0.126212	0.0259392	0.729972	0.614439	-0.235616	-0.033767	-0.544901	0.0614077	0.172804				350.647	324.429	1114.33	93.2222	386.906	56.4713						0.0177814	-0.583507	1.3798	-0.666127	-0.637079	-0.860685	-0.22497	0.343091				389.121	593.481	1075.51
209	624	307.266	799.497	818.605	460.156	833.768	406.077	190.308					-0.108136	0.0263711	0.748245	0.648036	-0.217918	0.00179158	-0.527925	0.0814949	0.174022				306.564	277.531	1109.87	79.8387	344.099	46.5862						-0.110172	-0.643713	1.37028	-0.71406	-0.677233	-0.885072	-0.276661	0.346256				389.006	645.35	1012.74
210	627	309.644	760.959	798.175	479.538	811.437	460.832	228.091					-0.101232	-0.0231025	0.704616	0.717453	-0.238865	0.136871	-0.4342	0.108791	0.169275				305.478	308.356	1094.25	88.7133	388.644	46.4904						-0.113324	-0.604141	1.33692	-0.682275	-0.635448	-0.885308	-0.26393	0.336665				465.937	606.275	1007.97
211	630	304.015	797.72	857.474	455.332	807.028	458.332	205.248					-0.117571	0.0240903	0.831256	0.630762	-0.243001	0.130703	-0.490866	0.109339	0.178395				292.325	307.97	1055.62	81.9355	403.683	44.6207						-0.151503	-0.604637	1.25443	-0.70655	-0.621342	-0.889921	-0.286587	0.323861				436.126	630.119	1009.13
212	633	331.939	820.22	854.53	425.334	742.398	446.686	201.087					-0.0365218	0.0529752	0.824968	0.523323	-0.303624	0.101974	-0.501187	0.0945583	0.1725				330.478	270.634	1064.67	104.165	385.989	57.5977						-0.0407599	-0.652568	1.27375	-0.626936	-0.637939	-0.857907	-0.25706	0.326062				410.672	597.872	1032.07
213	636	297.793	804.201	782.493	436.98	746.177	455.132	217.344					-0.135633	0.0324105	0.671123	0.565034	-0.300079	0.122809	-0.460861	0.0706862	0.159737				316.31	255.142	1085.34	87.3333	384.606	46.9502						-0.0818857	-0.672456	1.3179	-0.687218	-0.639236	-0.884174	-0.274511	0.336961				425.707	615.044	1018.84
214	639	280.632	795.78	755.884	445.161	790.718	427.695	200.19					-0.185444	0.0215993	0.614297	0.594334	-0.258299	0.0551236	-0.503413	0.0483141	0.159783				302.948	273.795	1019.74	103.344	395.068	52.6897						-0.12067	-0.648509	1.17781	-0.629876	-0.629422	-0.870015	-0.286781	0.30977				416.839	635.406	993.434
215	642	311.041	784.239	787.239	419.775	812.972	438.341	213.779					-0.0971791	0.00678355	0.681259	0.503413	-0.237425	0.0813858	-0.469703	0.0669335	0.152697				283.632	220	1034.45	79.6846	382.57	29.3027						-0.176736	-0.71757	1.20921	-0.714611	-0.641146	-0.92771	-0.328094	0.323771				398.707	637.953	1019.52
216	645	324.384	769.418	733.966	476.956	738.702	454.264	200.337					-0.0584508	-0.012243	0.567488	0.708206	-0.307091	0.120667	-0.503047	0.0736471	0.165552				323.908	232.221	1015.14	84.3728	377.979	50.6054						-0.0598313	-0.701881	1.16798	-0.697821	-0.645453	-0.875157	-0.302027	0.315306				437.971	636.184	998.124
217	648	308.959	779.947	778.802	477.064	784.017	389.195	222.835					-0.103222	0.00127296	0.663241	0.708594	-0.264585	-0.0398558	-0.44724	0.0740295	0.168035				294.15	198.571	967.048	92.509	372.799	44.4751						-0.146205	-0.74508	1.06527	-0.668681	-0.650311	-0.89028	-0.339215	0.299085				436.727	638.8	975.195
218	651	313.696	823.33	736.53	454.996	767.851	514.764	224.618					-0.0894736	0.0569677	0.572963	0.629556	-0.279749	0.26992	-0.442816	0.102481	0.155039				302.377	224.99	1037.77	89.0143	396.501	43.3448						-0.122326	-0.711164	1.2163	-0.681197	-0.628078	-0.893068	-0.303255	0.321684				455.259	634.981	1019.97
219	654	331.683	836.667	760.672	471.11	765.37	404.35	207.348					-0.037264	0.0740887	0.624521	0.687269	-0.282076	-0.00246966	-0.485655	0.0826305	0.164525				297.81	235.786	1025.07	113.179	390.692	50.2031						-0.135583	-0.697305	1.18917	-0.594651	-0.633528	-0.876149	-0.291341	0.312627				418.681	646.831	972.736
220	657	287.552	850.289	771.511	464.733	751.923	501.159	214.65					-0.165356	0.091577	0.647671	0.664431	-0.29469	0.236358	-0.467544	0.101778	0.168004				275.522	208.739	1047.01	97.3405	396.281	45.4368						-0.200277	-0.732026	1.23604	-0.651377	-0.628285	-0.887908	-0.310638	0.323121				413.606	658.416	975.901
221	660	293.831	810.616	698.119	474.598	846.193	452.723	206.748					-0.147132	0.040646	0.490932	0.699761	-0.206263	0.116866	-0.487145	0.0725235	0.155125				314.997	201.317	1075.17	89.8064	445.867	64.1839						-0.0856965	-0.741555	1.29617	-0.67836	-0.581773	-0.841658	-0.272146	0.331659				398.94	651.716	951.431
222	663	326.867	786.192	726.478	482.82	794.961	446.286	231.993					-0.0512426	0.0092905	0.551495	0.72921	-0.254319	0.100987	-0.424521	0.0944142	0.1567				309.571	198.64	1088.3	78.1039	404.407	35.2299						-0.101447	-0.744991	1.32422	-0.720273	-0.620663	-0.913088	-0.296041	0.343063				415.954	643.581	973.385
223	666	333.56	835.252	726.414	471.117	805.028	417.805	231.167					-0.0318153	0.0722721	0.55136	0.687294	-0.244877	0.0307226	-0.42657	0.0911981	0.151756				309.936	172.522	1148.95	86.2903	375.242	25.9349						-0.100387	-0.778522	1.45374	-0.690953	-0.64802	-0.936019	-0.28336	0.366117				417.724	625.556	955.942
224	669	319.253	855.38	676.548	435.064	881.691	478.468	230.167					-0.0733422	0.098113	0.444864	0.558172	-0.172966	0.18038	-0.429051	0.0865957	0.130795				262.298	190.845	1175.43	95.0107	402.195	37.1877						-0.238661	-0.754999	1.5103	-0.659721	-0.622738	-0.908258	-0.279013	0.369182				434.414	660.544	947.766
225	672	298.731	801.465	687.571	457.322	860.155	448.427	245.429					-0.132908	0.0288983	0.468404	0.637889	-0.193167	0.106269	-0.391194	0.0748845	0.138632				292.902	162.746	1127.2	83.724	399.317	38.1609						-0.149829	-0.791071	1.40729	-0.700144	-0.625437	-0.905857	-0.294174	0.356438				400.009	672.712	957.008
226	675	295.926	837.635	671.328	461.294	981.271	450.582	228.067					-0.141052	0.0753321	0.433716	0.652113	-0.0795593	0.111584	-0.434261	0.0882677	0.1373				299.592	167.033	1071.6	91.6774	372.807	35.9502						-0.13041	-0.785568	1.28855	-0.67166	-0.650303	-0.911311	-0.310117	0.337736				393.477	653.072	965.783
227	678	325.087	843.006	692.366	446.676	936.403	385.995	233.759					-0.0564094	0.0822273	0.478644	0.59976	-0.121645	-0.0477502	-0.420142	0.0735265	0.134032				280.478	171.495	1088.2	87.6846	401.071	41.9617						-0.185889	-0.77984	1.32401	-0.68596	-0.623792	-0.896481	-0.307991	0.341072				395.514	672.625	953.365
228	681	306.404	849.418	759.298	483.439	900.619	435.268	219.638					-0.110638	0.0904587	0.621589	0.731427	-0.155211	0.0738055	-0.455169	0.113752	0.160944				301.159	135.432	1151.22	96.5556	427.97	47.9464						-0.125861	-0.826136	1.45859	-0.654188	-0.59856	-0.881716	-0.271313	0.362759				380.994	642.175	963.25
229	684	308.524	836.513	711.679	449.529	887.022	427.841	243.446					-0.104484	0.0738909	0.519891	0.609978	-0.167965	0.0554823	-0.396111	0.0843832	0.137762				292.54	181.069	1171.06	112.817	377.852	39.9042						-0.15088	-0.767548	1.50097	-0.595948	-0.645571	-0.901556	-0.26009	0.367134				399.707	667.903	958.005
230	687	296.389	813.368	709.623	465.36	888.188	463.45	215.712					-0.139708	0.0441784	0.5155	0.666674	-0.166872	0.14333	-0.464908	0.0854563	0.150006				303.42	158.762	1119.01	111.606	388.229	48.5249						-0.119298	-0.796185	1.38981	-0.600287	-0.635838	-0.880289	-0.273681	0.349755				430.075	696.597	899.099
231	690	276.757	821.73	657.511	442.036	923.265	473.209	248.745					-0.196691	0.0549129	0.404208	0.58314	-0.133969	0.167406	-0.382966	0.070863	0.129341				305.589	193.911	1242.81	100.237	437.574	53.2644						-0.113004	-0.751063	1.6542	-0.641005	-0.589552	-0.868597	-0.21817	0.389041				404.851	706.344	946.272
232	693	287.003	821.066	726.522	412.191	860.309	453.023	238.1					-0.166952	0.054061	0.551591	0.476253	-0.193022	0.117606	-0.409372	0.061452	0.133996				289.098	162.069	1260.63	100.892	438.979	51.8353						-0.16087	-0.79194	1.69226	-0.638656	-0.588234	-0.872122	-0.226593	0.396788				426.103	745.628	938.401
233	696	297.655	776.163	712.884	402.272	890.807	478.923	241.525					-0.136034	-0.00358354	0.522465	0.44073	-0.164415	0.181501	-0.400878	0.0628264	0.127127				267.865	177.98	1296.42	94	432.433	54.8008						-0.222501	-0.771514	1.76869	-0.663341	-0.594374	-0.864807	-0.224641	0.408714				419.779	734.528	915.495
234	699	302.749	862.607	622.948	386.705	975.707	354.314	234.188					-0.121246	0.10739	0.330393	0.384974	-0.0847779	-0.125909	-0.419078	0.0102493	0.107075				292.537	178.508	1377.57	107.85	413.818	46.4406						-0.150889	-0.770836	1.94199	-0.61374	-0.611835	-0.885431	-0.18179	0.436845				386.284	698.666	945.423
235	702	298.644	843.525	681.75	453.933	926.099	431.836	223.013					-0.133161	0.0828933	0.455973	0.62575	-0.13131	0.0653392	-0.446797	0.0740983	0.138597				277.647	162.865	1349.99	102.194	420.854	46.8697						-0.194107	-0.790919	1.88309	-0.633996	-0.605235	-0.884373	-0.204257	0.428536				379.213	744.756	937.451
236	705	330.271	850.579	684.056	455.508	835.635	468.677	243.792					-0.0413619	0.0919484	0.460898	0.631391	-0.216166	0.156226	-0.395253	0.0982402	0.136368				265.086	163.624	1424.59	98.4695	406.484	52.249						-0.230567	-0.789944	2.04241	-0.647334	-0.618714	-0.871102	-0.185874	0.454679				411.055	763.547	903.709
237	708	301.077	836.399	689.164	447.357	851.718	419.882	276.819					-0.126101	0.0737456	0.471807	0.602197	-0.201081	0.0358472	-0.313327	0.0775841	0.129499				239.328	148.155	1465.24	119.806	396.377	51.341						-0.305331	-0.809803	2.12923	-0.570916	-0.628195	-0.873342	-0.176392	0.468304				444.353	888.741	938.687
238	711	325.933	816.239	697.175	450.404	946.017	408.346	253.79					-0.0539521	0.0478642	0.488916	0.61311	-0.112628	0.00738722	-0.370452	0.0886065	0.13049				262.08	170.924	1445.01	126.409	371.163	51.3065						-0.239293	-0.780573	2.08602	-0.547271	-0.651846	-0.873427	-0.167732	0.459583				413.738	973.541	876.151
239	714	313.565	843.063	694.97	478.103	867.597	460.168	274.306					-0.0898521	0.0823	0.484206	0.712314	-0.186186	0.135234	-0.319562	0.116922	0.139392				270.574	184.314	1485.9	111.788	377.61	45.2682						-0.214639	-0.763384	2.17334	-0.599632	-0.645798	-0.888323	-0.156406	0.475085				397.974	958.538	927.821
240	717	319.542	827.066	703.373	478.038	889.889	474.096	262.214					-0.0725034	0.0617636	0.502152	0.712084	-0.165276	0.169592	-0.349556	0.122608	0.141533				285.077	180.475	1451.58	101.254	389.405	42.1149						-0.172542	-0.768311	2.10006	-0.637359	-0.634735	-0.896103	-0.168165	0.464498				423.124	972.578	900.593
241	720	300.537	848.739	732.418	487.504	916.354	482.582	242.353					-0.127667	0.0895868	0.564181	0.745983	-0.140452	0.190528	-0.398824	0.131905	0.153717				302.199	170.205	1426.43	122.756	377.957	38.5096						-0.122842	-0.781496	2.04633	-0.560351	-0.645473	-0.904997	-0.161471	0.454845				402.586	991.319	921.948
242	723	304.356	848.481	700.034	468.732	834.221	482.904	252.176					-0.116584	0.0892557	0.49502	0.678752	-0.217493	0.191324	-0.374456	0.106546	0.144087				316.472	165.168	1473.43	116.767	378.852	51.8736						-0.0814137	-0.787962	2.14673	-0.581802	-0.644633	-0.872028	-0.136852	0.470392				465.603	1001.39	894.173
243	726	328.836	919.39	712.082	454.509	873.851	460.909	261.462					-0.0455265	0.180287	0.520751	0.627814	-0.18032	0.137061	-0.351421	0.126949	0.134686				281.35	184.894	1423.14	132.305	371.595	45.1647						-0.18336	-0.762638	2.03932	-0.526154	-0.65144	-0.888579	-0.162141	0.451188				435.897	983.306	901.453
244	729	303.442	848.145	645.34	454.127	783.525	497.927	277.52					-0.119234	0.0888239	0.378213	0.626445	-0.265047	0.228385	-0.311588	0.0894283	0.131031				286.463	207.172	1417.97	131.061	397.651	50.5862						-0.168518	-0.734039	2.02827	-0.530608	-0.627	-0.875204	-0.151183	0.44664				453.632	1000.03	895.887
245	732	329.274	831.072	671	431.514	803.497	440.414	264.426					-0.0442569	0.0669068	0.433015	0.545455	-0.246312	0.0864991	-0.344068	0.0710341	0.1237				273.245	191.696	1367.89	166.914	365.366	46.2031						-0.206884	-0.753906	1.92131	-0.402201	-0.657283	-0.886017	-0.164163	0.428942				451.014	960.994	906.025
246	735	311.143	870.597	662.403	417.586	865.912	503.968	277.781					-0.0968821	0.117648	0.414655	0.495576	-0.187767	0.243288	-0.310941	0.096511	0.116158				307.264	226.267	1448.28	166.398	372.084	50.4981						-0.108142	-0.709525	2.09301	-0.40405	-0.650982	-0.875421	-0.109185	0.453787				459.095	920.997	871.712
247	738	318.903	820.736	684.996	403.892	846.58	484.6	256.192					-0.0743593	0.0536371	0.462906	0.446528	-0.2059	0.195507	-0.364494	0.0734035	0.119307				271.341	196.488	1360.13	192.312	364.064	47.7165						-0.212413	-0.747754	1.90474	-0.31124	-0.658505	-0.882284	-0.151242	0.42442				435.937	946.403	866.827
248	741	317.187	822.808	667.765	398.043	769.685	450.759	262.266					-0.0793404	0.0562976	0.426106	0.425581	-0.278028	0.112021	-0.349428	0.0447441	0.116505				282.212	239.62	1401.9	185.34	368.272	50.4176						-0.180858	-0.692382	1.99396	-0.336207	-0.654558	-0.87562	-0.124277	0.436024				439.055	988.144	859.225
249	744	337.332	800.943	683.093	388.459	818.354	448.959	250.344					-0.0208656	0.0282282	0.458842	0.391258	-0.232377	0.107581	-0.379001	0.0505236	0.115077				280.528	248.201	1417.1	244.215	360.101	43.3142						-0.185746	-0.681366	2.02642	-0.125349	-0.662222	-0.893144	-0.086902	0.440143				472.19	1034.26	869.033
250	747	306.176	802.22	682.418	364.536	819.249	435.077	246.71					-0.111298	0.0298673	0.457399	0.305579	-0.231537	0.0733345	-0.388016	0.0193326	0.111569				315.617	273.987	1375.79	223.785	343.582	35.4789						-0.0838977	-0.648264	1.93819	-0.19852	-0.677717	-0.912474	-0.0971141	0.426559				482.282	977.406	888.555
251	750	313.642	788.349	630.116	341.014	859.575	468.005	241					-0.0896295	0.01206	0.345701	0.221335	-0.193711	0.154566	-0.402179	0.00687728	0.0975301				269.598	303.449	1441.18	215.05	325.503	45.1839						-0.21747	-0.610441	2.07785	-0.229803	-0.694675	-0.888531	-0.0938454	0.447564				456.422	954.35	909.838
252	753	311.859	802.195	647.504	344.902	834.934	477.982	257.125					-0.0948036	0.0298348	0.382835	0.235257	-0.216825	0.17918	-0.36218	0.0218998	0.0998477				293.442	299.68	1403.64	262.728	341.764	29.5862						-0.148262	-0.61528	1.99768	-0.0590473	-0.679422	-0.927011	-0.0718907	0.435305				470.101	945.859	859.269
253	756	311.161	840.66	620.422	330.595	739.138	469.705	260.252					-0.0968302	0.0792157	0.324997	0.184018	-0.306682	0.15876	-0.354423	-0.00156338	0.0975893				317.748	343.776	1349.43	263.807	373.904	29.4291						-0.0777097	-0.558671	1.88189	-0.0551832	-0.649275	-0.927398	-0.0643914	0.413096				449.566	965.325	890.003
254	759	294.898	790.903	646.093	308.442	789.116	497.895	246.696					-0.144036	0.015338	0.379823	0.104679	-0.259802	0.228307	-0.388049	-0.00910586	0.103029				295.38	309.964	1376.06	244.147	352.188	37.0038						-0.142635	-0.602077	1.93877	-0.125593	-0.669644	-0.908712	-0.0849817	0.423804				438.425	967.241	917.742
255	762	278.315	789.34	647.015	312.492	883.508	470.805	253.48					-0.19217	0.0133316	0.381791	0.119183	-0.171261	0.161473	-0.371222	-0.00841044	0.0963366				303.647	344.624	1328.58	222.731	345.218	34.4981						-0.11864	-0.557582	1.83737	-0.202293	-0.676182	-0.914893	-0.105371	0.406999				445.052	920.672	910.462
256	765	301.056	772.638	648.75	298.314	858.497	504.023	265.681					-0.12616	-0.00810897	0.385497	0.0684039	-0.194722	0.243423	-0.340957	0.00391082	0.0954419				311.445	334.284	1390.72	249.706	344.685	36.3295						-0.0960067	-0.570856	1.97008	-0.105683	-0.676682	-0.910375	-0.0649203	0.427741				456.871	977.134	923.937
257	768	278.194	778.541	628.825	307.732	831.729	498.091	252.15					-0.192519	-0.000531506	0.342943	0.102134	-0.21983	0.228789	-0.374522	-0.0162194	0.098101				303.46	360.885	1442.8	241.996	331.122	40.5479						-0.119183	-0.536707	2.08131	-0.133296	-0.689404	-0.899968	-0.0495412	0.444311				469.902	915.247	878.599
258	771	301.765	818.965	632.048	319.307	805.514	494.736	257.683					-0.124104	0.0513643	0.349828	0.143589	-0.244421	0.220513	-0.360796	0.00513927	0.0975161				321.73	358.432	1329.95	199.885	322.794	63.1801						-0.0661528	-0.539855	1.8403	-0.284115	-0.697216	-0.844135	-0.0985291	0.404296				477.454	916.581	929.857
259	774	313.478	770.072	623.963	279.775	858.243	506.859	242.455					-0.0901043	-0.0114033	0.33256	0.00200617	-0.19496	0.25042	-0.398569	-0.0157215	0.0947045				312.11	340.597	1339.39	262.667	359.576	39.9923						-0.0940748	-0.562751	1.86045	-0.0592654	-0.662714	-0.901339	-0.0699492	0.408761				470.842	924.95	917.228
260	777	322.76	839.038	637.142	299.535	872.072	469.982	221.482					-0.0631646	0.0771326	0.360706	0.0727772	-0.181989	0.159444	-0.450595	-0.00366988	0.0984195				308.982	381.577	1377.82	208.502	316.296	36.4138						-0.103156	-0.510142	1.94253	-0.253256	-0.703312	-0.910167	-0.0895835	0.42361				481.267	886.091	968.17
261	780	300.031	781.544	616.276	262.504	900.342	470.895	243.819					-0.129137	0.00332379	0.316144	-0.0598495	-0.155471	0.161698	-0.395186	-0.0369254	0.0868992				335.583	384.914	1345.69	208.939	354.75	45.1494						-0.0259443	-0.505858	1.87391	-0.25169	-0.667242	-0.888617	-0.0775729	0.40948
262	783	293.312	772.597	620.784	298.916	846.818	455.555	262.141					-0.148639	-0.00816147	0.325771	0.0705599	-0.205677	0.123852	-0.349738	-0.0274334	0.0856288				336.209	363.073	1324.31	202.097	328.865	40.6513						-0.0241278	-0.533898	1.82826	-0.276195	-0.691522	-0.899713	-0.0995332	0.405491
263	786	306.453	724.695	567.713	277.284	792.834	411.586	233.75					-0.110497	-0.0696575	0.21243	-0.00691421	-0.256314	0.0153825	-0.420164	-0.0908191	0.0766828				311.914	387.33	1343.18	200.197	343.914	31.1571						-0.0946445	-0.502757	1.86856	-0.282999	-0.677405	-0.923136	-0.102064	0.411577
264	789	301.338	781.245	626.414	292.815	856.862	480.064	229.987					-0.125344	0.00294033	0.337796	0.0487083	-0.196256	0.184316	-0.429499	-0.0253341	0.0957008				320.193	362.04	1335.02	177.796	326.332	30.2452						-0.0706138	-0.535224	1.85113	-0.363229	-0.693898	-0.925385	-0.122871	0.412202
265	792	292.1	810.465	626.007	283.996	888.84	494.927	232.953					-0.152157	0.0404523	0.336927	0.0171239	-0.16626	0.220984	-0.42214	-0.0178673	0.0964915				312.767	355.739	1354.62	206.194	354.03	31.9732						-0.0921692	-0.543312	1.89298	-0.261523	-0.667917	-0.921122	-0.0988445	0.415988
266	795	329.547	735.962	602.713	303.023	899.486	439.414	233.725					-0.0434628	-0.0551927	0.287178	0.0852691	-0.156274	0.0840321	-0.420225	-0.0312393	0.0839384				288.414	359.522	1308.88	231.287	368.704	45.6015						-0.162855	-0.538457	1.79529	-0.171652	-0.654152	-0.887501	-0.103221	0.39668
267	798	329.133	715.89	639.138	306.358	834.696	449.023	213.607					-0.0446653	-0.0809609	0.364969	0.0972144	-0.217048	0.107738	-0.47013	-0.0346975	0.100299				316.457	356.644	1332.69	197.272	340.465	40.5671						-0.0814581	-0.542151	1.84614	-0.293474	-0.680641	-0.899921	-0.108584	0.408139
268	801	322.473	773.362	603.224	309.626	929.066	444.682	214.127					-0.0639962	-0.00718054	0.288269	0.108919	-0.128527	0.0970288	-0.46884	-0.0249038	0.0900414				298.202	368.498	1343.01	206.609	327.356	42.4713						-0.134444	-0.526932	1.86818	-0.260034	-0.692938	-0.895223	-0.106898	0.410954
269	804	336.437	768.921	647.843	287.542	887.884	462.841	240.594					-0.023464	-0.0128807	0.38356	0.0298253	-0.167157	0.141827	-0.403187	-0.00735367	0.0924485				350.252	378.462	1321.62	175.383	333.25	36.6015						0.0166328	-0.514141	1.8225	-0.371868	-0.687408	-0.909704	-0.107332	0.406423
270	807	349.299	725.572	575.369	283.585	860.447	508.927	225.469					0.0138687	-0.0685311	0.228782	0.0156527	-0.192893	0.255522	-0.440706	-0.0269005	0.0911736				312.85	364.413	1293.25	166.398	361.42	39.0958						-0.0919289	-0.532178	1.76191	-0.40405	-0.660985	-0.903551	-0.138463	0.395707
271	810	347.816	748.296	601.224	280.615	834.066	490.709	231.737					0.00956329	-0.0393596	0.283998	0.00501533	-0.217638	0.210578	-0.425158	-0.0247145	0.0913541				307.997	353.106	1340.68	186.133	345.934	40.4483						-0.106015	-0.546693	1.86321	-0.33337	-0.675511	-0.900214	-0.116433	0.411426
272	813	341.097	760.069	586.757	286.576	789.901	514.523	232.37					-0.00993827	-0.0242449	0.253103	0.0263663	-0.259066	0.269326	-0.423586	-0.0240057	0.0951797				295.868	382.205	1272.8	150.204	275.522	32.0843						-0.141219	-0.509337	1.71824	-0.462047	-0.741557	-0.920848	-0.176128	0.393995
273	816	344.708	751.837	566.164	287.449	783.641	485.168	219.312					0.000543529	-0.0348138	0.209123	0.0294933	-0.264938	0.196909	-0.455977	-0.0456657	0.0910386				339.61	351.931	1278.53	144.269	337.246	35.6973						-0.0142538	-0.548201	1.73048	-0.483305	-0.68366	-0.911935	-0.151812	0.395374
274	819	344.22	749.651	610.328	300.074	818.293	446.573	199.319					-0.000874381	-0.0376197	0.303442	0.0747087	-0.232434	0.101694	-0.505572	-0.0423794	0.0983764				335.859	352.218	1299.81	145.269	339.45	16.1916						-0.0251428	-0.547833	1.77592	-0.479723	-0.681593	-0.960055	-0.153071	0.4054
275	822	332.488	718.953	601.687	370.462	778.928	448.5	241.08					-0.0349257	-0.077029	0.284986	0.326802	-0.269358	0.106448	-0.40198	-0.00929383	0.102358				329.117	364.617	1267.04	135.978	375.278	28.6973						-0.0447129	-0.531915	1.70595	-0.512996	-0.647985	-0.929204	-0.160144	0.391058
276	825	316.616	712.704	577.705	380.612	822.42	433.723	221.301					-0.0809957	-0.0850505	0.233771	0.363153	-0.228563	0.0699927	-0.451044	-0.0255338	0.104236				311.482	389.389	1238.52	131.523	355.88	39.9195						-0.0958999	-0.500113	1.64503	-0.528952	-0.666181	-0.901519	-0.174606	0.379422
277	828	330.862	748.55	600.899	396.854	774.271	447.368	201.348					-0.039647	-0.0390326	0.283305	0.421325	-0.273727	0.103656	-0.500539	-0.00637998	0.119203				318.61	375.584	1269.55	148.588	354.726	34.5632						-0.075208	-0.517836	1.7113	-0.467836	-0.667264	-0.914733	-0.155263	0.38981
278	831	321.286	686.163	604.769	372.803	891.011	529.109	212.761					-0.0674407	-0.119123	0.291569	0.335186	-0.164224	0.305311	-0.472228	0.0155785	0.115221				354.485	388.323	1220.05	130.05	335.724	40.1188						0.0289197	-0.501482	1.60558	-0.534228	-0.685088	-0.901027	-0.164554	0.375693
279	834	355.233	733.761	586.765	359.953	813.945	473.336	231.04					0.0310911	-0.0580187	0.253119	0.289163	-0.236512	0.16772	-0.426885	0.00281087	0.0997928				310.528	373.871	1301.6	121.828	327.291	41.3602						-0.098669	-0.520035	1.77974	-0.563676	-0.692998	-0.897965	-0.1656	0.403626
280	837	344.527	677.085	622.981	388.956	845.431	459.991	216.708					1.67106e-05	-0.130778	0.330464	0.393036	-0.206978	0.134796	-0.462439	0.00830264	0.11497				332.132	368.459	1241.22	138.133	354.816	46.7625						-0.0359608	-0.526983	1.65079	-0.505281	-0.667179	-0.884637	-0.161541	0.379937
																									334.948	377.36	1255.3	146.15	353.469	30.5862						-0.0277874	-0.515556	1.68088	-0.476565	-0.668443	-0.924544	-0.155336	0.386258
																									337.561	360.851	1249.03	131.337	370.912	53.3602						-0.0202015	-0.536749	1.66747	-0.52962	-0.652081	-0.868361	-0.15659	0.382169
																									353.632	355.502	1290.84	120.147	355.861	29.8429						0.0264447	-0.543617	1.75677	-0.569697	-0.666199	-0.926378	-0.15378	0.402787
																									323.546	387.858	1250.5	137.097	363.615	35.9962						-0.060882	-0.502079	1.67063	-0.508991	-0.658926	-0.911197	-0.161908	0.383538
																									358.236	350.561	1197.64	121.305	368.792	39.0307						0.039809	-0.54996	1.55773	-0.56555	-0.65407	-0.903711	-0.179292	0.369776
																									355.831	394.403	1268.92	118.634	334.544	38.1264						0.0328286	-0.493677	1.70995	-0.575114	-0.686195	-0.905942	-0.153025	0.393725
																									334.344	380.353	1222.39	124.857	350.364	28.9923						-0.0295411	-0.511714	1.61058	-0.552829	-0.671355	-0.928476	-0.180556	0.37769
																									373.534	400.759	1192.42	148.022	369.077	27.1264						0.0842115	-0.485517	1.54657	-0.469864	-0.653802	-0.933079	-0.151913	0.365838
																									354.524	381.442	1191.88	121.398	373.7	48.7854						0.0290355	-0.510315	1.54543	-0.565216	-0.649466	-0.879647	-0.171696	0.364591
																									328.656	426.089	1220.32	94.9928	348.231	29.364						-0.0460487	-0.452999	1.60616	-0.659786	-0.673356	-0.927559	-0.192265	0.379226
																									317.135	403.64	1189.7	128.946	325.501	30.1877						-0.0794905	-0.481818	1.54077	-0.538182	-0.694677	-0.925527	-0.196487	0.365587
																									377.613	402.762	1210.79	93.957	349.715	31.3142						0.0960532	-0.482945	1.58581	-0.663495	-0.671964	-0.922748	-0.176549	0.379186
																									353.227	441.868	1291.92	85	352.39	25.0728						0.0252694	-0.432743	1.75908	-0.695574	-0.669455	-0.938145	-0.158595	0.405934
																									349.39	396.637	1194.45	87.5376	369.612	36.2261						0.0141311	-0.490809	1.55092	-0.686486	-0.6533	-0.91063	-0.196029	0.371627
																									348.957	440.191	1242.28	91.0394	357.6	37.0651						0.0128757	-0.434895	1.65306	-0.673945	-0.664568	-0.908561	-0.169339	0.386056
																									334.887	404.861	1198.25	109.559	317.437	33.5364						-0.0279653	-0.480251	1.55903	-0.607617	-0.702241	-0.917266	-0.196052	0.371263
																									344.991	415.703	1183.87	89.7061	357.195	23.4598						0.00136322	-0.466332	1.52831	-0.67872	-0.664948	-0.942125	-0.203742	0.369439
																									334.356	453.413	1192.93	99.2151	351.338	36.4789						-0.0295057	-0.417922	1.54766	-0.644663	-0.670442	-0.910007	-0.18748	0.367564
																									350.899	415.099	1168.5	118.262	347.758	27.0038						0.0185117	-0.467108	1.4955	-0.576448	-0.6738	-0.933382	-0.189455	0.360425
																									337.613	441.571	1204.57	81.4767	321.827	34.5172						-0.02005	-0.433124	1.57253	-0.708193	-0.698124	-0.914846	-0.200302	0.376208
[truncated: 15 more columns]

## Sheet: I
		50mM glucose001-1.tif	50mM glucose002-1.tif	50mM glucose005-1.tif	50mM glucose006-1.tif	50mM glucose003-1.tif	50mM glucose009.tif				50mM glucose001-1.tif	50mM glucose002-1.tif	50mM glucose005-1.tif	50mM glucose006-1.tif	50mM glucose003-1.tif	50mM glucose009.tif						50mM glucose+TTX001-1.tif	50mM glucose+TTX002-1.tif	50mM glucose+TTX003-1.tif	50mM glucose+TTX005-1.tif	50mM glucose+TTX006-1.tif	50mM glucose+TTX007-1.tif			50mM glucose+TTX001-1.tif	50mM glucose+TTX002-1.tif	50mM glucose+TTX003-1.tif	50mM glucose+TTX005-1.tif	50mM glucose+TTX006-1.tif	50mM glucose+TTX007-1.tif						ASTA 20mM glucose.oir	ASTA 20mM glucose_0001.oir	ASTA 20mM glucose_0002.oir	ASTA 20mM glucose_0003.oir	ASTA 20mM glucose_0004.oir	ASTA AEZ up.oir
	time（sec）	Mean1	Mean1	Mean1	Mean1	Mean1	Mean1				F/F0	F/F0	F/F0	F/F0	F/F0	F/F0	mean	SEM				Mean1	Mean1	Mean1	Mean1	Mean1	Mean1			F/F0	F/F0	F/F0	F/F0	F/F0	F/F0	mean	SEM				raw data	raw data	raw data	raw data	raw data	Mean1
1	0	557.917	1323.65	1621.44	1289.2	1496.1	123.562				-0.0994311	0.1767	-0.0747447	-0.0015244	-0.0656858	0.00373008	-0.0101593	0.040991				3184.36	2422.98	1995.78	2126.18	1357.94	1642.45			4.14008	1.15399	0.138868	0.646711	-0.151967	0.0130927	0.990128	0.65956				294.217	181.36	241.982	205.92	118.993	76.6939
2	3	649.354	1241.94	1672.96	1263.1	1601.1	112.348				0.048164	0.104062	-0.0453448	-0.0217386	-0.000113183	-0.0873666	-0.000389602	0.0278743				3149.31	2377.62	1961.01	2098.35	1256.15	1692.8			4.0835	1.11367	0.119031	0.625154	-0.215532	0.0441437	0.96166	0.653704				280.097	198.997	232.819	227.712	127.167	80.8963
3	6	575.208	1134.48	1802	1121.4	1638.9	135.152				-0.0715197	0.00853891	0.0282913	-0.131484	0.023497	0.097873	-0.00746729	0.033203				3071.03	2379.21	1995.58	2188.12	1319.49	1817.86			3.95714	1.11509	0.138757	0.694686	-0.175978	0.121288	0.975163	0.625679				267.277	209.877	234.98	199.416	129.926	78.7415
4	9	618.979	1171.16	1761.5	1099.42	1590.1	134.652				-0.000866268	0.0411446	0.00518046	-0.14851	-0.0069827	0.0938113	-0.0027038	0.0329551				3172.64	2264.24	2100.07	2198.68	1343.68	1704.61			4.12116	1.01287	0.198384	0.702861	-0.16087	0.0514334	0.987641	0.651132				266.604	178.622	249.758	200.542	126.629	74.0901
5	12	647.396	1158.87	1872.56	1034.17	1534.42	126.509				0.0450028	0.0302187	0.068557	-0.199046	-0.0417534	0.0276645	-0.0115594	0.0403999				3077.9	2340.95	2001.6	2136.54	1342.3	1643.45			3.96823	1.08107	0.142189	0.654735	-0.16173	0.0137095	0.949701	0.631908				259.675	193.018	241.456	201.392	126.928	86.631
6	15	626.083	1224.35	1856.06	1175.3	1602.19	88.3929				0.0106009	0.0884329	0.0591415	-0.0897391	0.000571769	-0.281962	-0.0354923	0.0552051				3081.1	2372.21	2044.46	2171.24	1394.07	1668.11			3.9734	1.10886	0.16665	0.681606	-0.1294	0.0289196	0.971674	0.628823				250.814	194.054	237.841	209.207	135.428	75.7704
7	18	636.646	1220.06	1826	1338.7	1703.9	121.491				0.0276505	0.0846188	0.0419867	0.036813	0.0640895	-0.0130964	0.0403437	0.0136092				3215.51	2391.17	2060.07	2223.4	1375.42	1653.48			4.19036	1.12571	0.175559	0.722009	-0.141051	0.0198917	1.01541	0.663636				232.68	194.74	234.407	211.915	122.024	81.9184
8	21	682.958	1065.23	1748.31	1174.93	1604.16	129.991				0.102406	-0.0530305	-0.00234484	-0.0900231	0.0018006	0.0559513	0.00245999	0.0285811				2935.87	2411.88	2063.84	2064.72	1371.66	1700.41			3.73898	1.14413	0.177705	0.599112	-0.143394	0.04884	0.927561	0.59274				254.656	210.208	226.933	195.969	137.387	77.2381
9	24	702.438	1085.29	1734.77	1292.32	1594.35	110.661				0.133849	-0.0351935	-0.0100722	0.000889464	-0.00432351	-0.101075	-0.0026542	0.031331				3123.28	2305.57	2045.93	2103.81	1334.25	1621.43			4.04149	1.04962	0.167485	0.629382	-0.166761	0.00012549	0.953556	0.643731				231.532	180.067	215.074	211.38	140.196	82.0884
10	27	540.208	1144.42	1879.02	1302.57	1556.23	118.723				-0.128015	0.0173713	0.0722425	0.00882801	-0.0281352	-0.0355808	-0.0155483	0.0274431				2977.74	2329.5	1987.1	2099.18	1353.93	1580.66			3.80657	1.07089	0.133919	0.6258	-0.15447	-0.0250238	0.909613	0.608452				227.584	187.699	218.34	199.059	134.54	73.449
11	30	624.062	1072.06	1780.9	1497.58	1537.23	113.348				0.00733901	-0.0469509	0.0162485	0.159867	-0.0400007	-0.0792433	0.0028766	0.0345975				3048.77	2328.55	1983.49	2023.49	1332.85	1591.07			3.92121	1.07004	0.131858	0.567175	-0.167635	-0.0186033	0.917342	0.628207				227.387	208.031	218	210.314	147.868	75.2517
12	33	681.312	1036.32	1749.25	1450.3	1670.71	105.938				0.0997499	-0.078725	-0.00180986	0.123246	0.0433602	-0.139442	0.00772986	0.0417558				2965.67	2357	1977.09	2073.96	1331.21	1700.25			3.78707	1.09534	0.128204	0.606265	-0.168659	0.0487418	0.91616	0.603335				226.571	184.09	228.282	198.991	135.2	81.7823
13	36	606.625	1074.26	1673.33	1369.07	1518.61	135.545				-0.020808	-0.0450009	-0.0451308	0.0603318	-0.0516245	0.101064	-0.000194775	0.026466				2943.49	2441.76	2010.64	2057.26	1309.29	1617.41			3.75127	1.17069	0.14735	0.593335	-0.182348	-0.00235578	0.91299	0.601339				227.218	187.27	226.286	202.053	127.585	65.9813
14	39	603.938	977.548	1821.88	1441.9	1580.55	118.509				-0.025146	-0.130974	0.0396328	0.116741	-0.0129457	-0.0373216	-0.00833573	0.033729				3016.49	2274.6	1939.96	2045.12	1378.58	1533.8			3.8691	1.02208	0.107014	0.583934	-0.139078	-0.0539301	0.898187	0.620453				233.06	185.108	207.119	204.813	131.666	84.4116
15	42	613.146	1023.16	1777.25	1410.17	1619.26	144.509				-0.0102823	-0.0904252	0.014168	0.0921633	0.0112286	0.173883	0.0317892	0.0370924				2755.41	2385.83	2003.18	2033.78	1373.82	1528.11			3.44768	1.12097	0.143092	0.575145	-0.142045	-0.0574347	0.847902	0.553902				235.279	181.944	221.264	219.843	129.873	83.1088
16	45	630.583	1212.35	1756.85	1354.05	1639.1	141.161				0.0178646	0.077765	0.00252933	0.0487014	0.0236179	0.146685	0.0528605	0.0216438				2742.33	2224	1986.73	1983.82	1366.34	1645.91			3.42657	0.977102	0.133706	0.536453	-0.146717	0.0152235	0.823724	0.546273				227.132	176.015	206.092	189.068	142.137	82.9201
17	48	683.812	1073.1	1652.27	1377.08	1650.61	114.616				0.103785	-0.0460333	-0.0571499	0.0665406	0.0308097	-0.0689438	0.00483476	0.029522				2814.38	2331.55	1975.3	1946.06	1395.37	1469.32			3.54288	1.07271	0.127182	0.507205	-0.128591	-0.0937007	0.837947	0.571212				239.682	189.183	250.045	212.071	145.241	80.5357
18	51	607.854	1162.1	1701.65	1278.93	1595.9	122.5				-0.0188238	0.0330864	-0.0289746	-0.00947588	-0.00335659	-0.00490088	-0.00540757	0.00863751				2669.41	2404.71	2056.04	2086.72	1356.42	1539.89			3.30886	1.13775	0.173259	0.61615	-0.152917	-0.050173	0.838823	0.530939				246.667	197.969	232.23	204.13	133.574	70.0884
19	54	646.062	1122.48	1775.04	1395.72	1584.16	142.875				0.0428506	-0.00212891	0.0129078	0.080972	-0.0106894	0.160611	0.0474204	0.0264459				2755.31	2223.95	2041.34	1912.49	1364	1590.82			3.44752	0.97706	0.16487	0.481206	-0.14818	-0.0187575	0.817286	0.55116				227.489	176.154	219.306	213.051	136.167	85.0051
20	57	550.229	1065.84	1640.04	1213.22	1598.87	115.152				-0.11184	-0.0524856	-0.0641284	-0.0603729	-0.0015032	-0.0645922	-0.0591537	0.0143756				2699.64	2303.33	2004.51	1972.18	1363.71	1512.05			3.35766	1.04763	0.14385	0.527439	-0.14836	-0.0673458	0.810146	0.540334				230.394	183.676	223.45	186.45	138.586	77.6514
21	60	525.021	1033.77	1697.77	1235.42	1710.39	129.536				-0.152531	-0.0809905	-0.0311858	-0.0431792	0.0681387	0.0522519	-0.0312492	0.0337521				2553	2225.4	2051.4	1916.39	1385.91	1591.91			3.12096	0.978351	0.17061	0.484229	-0.134496	-0.0180846	0.766928	0.498347				242.993	180.697	203.199	211.274	149.87	74.2874
22	63	328.312	963.613	1578.48	1204.07	1687.97	96.5536				-0.47005	-0.143363	-0.0992584	-0.0674595	0.0541379	-0.21567	-0.156944	0.0724705				2481.08	2301.83	2090.87	1953.97	1379.26	1456.25			3.00486	1.04629	0.193129	0.513337	-0.138648	-0.101761	0.752869	0.484887				239.76	153.388	214.801	195.538	130.228	76.2449
23	66	345.542	777.871	1672.73	1271.82	1731.26	91.7143				-0.442239	-0.308485	-0.0454757	-0.0149876	0.0811727	-0.254981	-0.164166	0.0822461				2604.38	2314.48	2035.18	2031.07	1390.5	1295.93			3.2039	1.05753	0.161352	0.573048	-0.131634	-0.200648	0.777259	0.521874				230.766	174.568	229.089	193.99	134.409	71.1208
24	69	370.604	975.258	1758.88	1314.58	1548.9	101.759				-0.401784	-0.13301	0.00368254	0.0181349	-0.0327081	-0.173386	-0.119845	0.0643998				2392.85	2209.81	2119	1931.12	1363.83	1069.43			2.86245	0.964487	0.209184	0.495642	-0.148285	-0.340357	0.673853	0.477026				246.426	181.753	212.036	203.415	144.812	73.5663
25	72	360.958	868.968	1722.9	1438.37	1461.61	124.893				-0.417354	-0.227501	-0.0168485	0.114004	-0.087221	0.0145373	-0.103397	0.0780801				2542.51	2278.6	2021.28	1969.07	1355.19	860.523			3.10403	1.02564	0.153423	0.525029	-0.153681	-0.469216	0.697537	0.526326				261.935	185.761	209.7	196.917	149.266	85.2636
26	75	376.375	867.742	1642.85	1316.3	1395.74	123.402				-0.392469	-0.228591	-0.0625235	0.0194643	-0.128358	0.00242468	-0.131675	0.0640377				2682.28	2243.71	1967.06	1720.64	1364.51	936.591			3.32964	0.994628	0.122481	0.332622	-0.147861	-0.422296	0.701536	0.561211				250.154	171.828	219.765	212.288	152.65	72.6514
27	78	341.167	983.677	1405.38	1394.88	1525.39	160.152				-0.449301	-0.125526	-0.198038	0.0803265	-0.047394	0.300954	-0.073163	0.103923				2714.9	2094.07	1872.52	1559.04	1346.27	893.545			3.38229	0.861598	0.0685341	0.207466	-0.159252	-0.448847	0.651965	0.574643				250.97	173.843	239.445	202.315	139.462	71.6003
28	81	382.938	887.355	1466.12	1514.63	1470.94	134.348				-0.381876	-0.211155	-0.163372	0.173072	-0.0813991	0.0913451	-0.0955642	0.0831133				2961.36	2250.93	1863.13	1552.62	1356.11	894.727			3.78012	1.00104	0.063177	0.202496	-0.153106	-0.448118	0.740935	0.639446				257.363	155.776	214.718	197.442	131.321	69.7449
29	84	422.188	822.839	1330.67	1341.37	1515	115.277				-0.31852	-0.268509	-0.24067	0.0388783	-0.0538807	-0.0635768	-0.151046	0.0586063				3272.59	2304.62	1794.93	1421	1303.06	821.545			4.2825	1.04877	0.0242543	0.100554	-0.186235	-0.493257	0.796097	0.7286				255.922	160.889	220.899	194.942	137.385	80.1769
30	87	430.521	797.323	1590.31	1526.58	1391.55	101.616				-0.305069	-0.291192	-0.0925058	0.182327	-0.130976	-0.174546	-0.135327	0.0724342				3208.26	2162.55	1993.31	1252.88	1342.73	843			4.17865	0.922472	0.137462	-0.0296578	-0.161465	-0.480024	0.76124	0.709728				245.615	165.458	217.877	192.68	140.707	84.9235
31	90	383.938	822.807	1519.67	1644.65	1382.16	72.7232				-0.380262	-0.268538	-0.132819	0.273769	-0.136839	-0.409251	-0.175657	0.101716				3376.92	2393.19	1978.54	1085.11	1354.5	808.227			4.45091	1.12751	0.12903	-0.15959	-0.154116	-0.501472	0.815378	0.761799				251.729	181.745	234.828	209.767	148.077	82.8673
32	93	313.771	808.516	1504.69	1820.58	1387.42	106.125				-0.493523	-0.281241	-0.141367	0.410028	-0.133555	-0.137919	-0.129596	0.122046				3297.03	2236	1872.76	949.944	1317.05	763.068			4.32194	0.98777	0.0686704	-0.264275	-0.177502	-0.529327	0.734546	0.748415				245.959	165.01	230.787	196.119	147.208	87.0204
33	96	337.354	688.936	1720.21	1687.63	1624.97	97.9464				-0.455455	-0.387547	-0.0183821	0.307059	0.0147943	-0.204356	-0.123981	0.115759				3424.51	2377.83	1968.75	800.681	1343.53	723.477			4.52772	1.11386	0.123443	-0.379879	-0.160965	-0.553747	0.778406	0.787349				177.054	192.267	229.378	204.691	147.933	85.9133
34	99	410.458	780.903	1610.54	1812.87	1501.55	111.25				-0.337453	-0.305789	-0.0809623	0.404051	-0.0622813	-0.0962875	-0.079787	0.108343				3372.23	2263.02	1945.25	759.611	1303.04	778.114			4.44333	1.01179	0.110038	-0.411687	-0.18625	-0.520047	0.741197	0.77368				197.177	195.956	231.376	192.742	148.333	84.3401
35	102	391.646	793.387	1653.27	1792.85	1439.19	132.304				-0.36782	-0.294691	-0.0565793	0.388549	-0.101222	0.0747363	-0.0595045	0.111189				3394.46	2365.4	1909.88	602.222	1345.64	773.909			4.47922	1.10281	0.0898522	-0.533583	-0.159646	-0.52264	0.742668	0.786589				179.203	170.447	218.53	191.438	133.671	65.1003
36	105	390.75	822.387	1711.29	1805.7	1517.32	161.188				-0.369266	-0.26891	-0.0234704	0.398501	-0.0524303	0.309368	-0.00103467	0.124696				3392.08	2510.21	1840.04	543.514	1358.64	886.227			4.47537	1.23154	0.0500012	-0.579053	-0.151528	-0.453361	0.762162	0.787963				162.736	190.959	197.083	203.566	130.079	78.6565
37	108	365.312	708.774	1728.12	1817.48	1465.1	118.286				-0.410326	-0.369911	-0.0138646	0.407627	-0.0850453	-0.0391347	-0.085109	0.120673				3314.74	2447.21	2057.82	450	1357.84	836.341			4.35054	1.17554	0.174273	-0.651478	-0.152027	-0.484131	0.735452	0.769762				136.277	187.748	193.729	188.731	128.278	79.8725
38	111	384.042	688.161	1861.04	1653.85	1576.58	90.2768				-0.380094	-0.388235	0.0619828	0.280894	-0.0154235	-0.266658	-0.117922	0.110431				3483.67	2441.95	1952.66	455.111	1285.12	1092.3			4.62321	1.17086	0.114262	-0.64752	-0.197441	-0.326254	0.789519	0.807933				132.556	167.797	218.897	180.292	123.343	71.5221
39	114	451.812	1130.58	1752.27	1724.72	1463.55	117.732				-0.270701	0.00506903	-8.60197e-05	0.33578	-0.0860124	-0.0436318	-0.00993031	0.0805736				3427.31	2554.19	1941.46	369.722	1331.8	922.182			4.53224	1.27064	0.107874	-0.713653	-0.168289	-0.431183	0.76627	0.803489				124.167	176.087	176.989	188.164	108.912	72.4099
40	117	351.708	962.452	1850.29	1667.95	1412.32	109.429				-0.432285	-0.144395	0.0558484	0.291815	-0.118003	-0.111083	-0.0763506	0.0978575				3371.38	2624.88	1868.96	410.805	1295.07	984.682			4.44197	1.33348	0.0664986	-0.681834	-0.191226	-0.392632	0.762709	0.78907				92.9796	171.036	225.857	197.346	113.697	73.8554
41	120	440.854	1087.65	1914.33	1631.62	1439.58	113				-0.288389	-0.0331001	0.0923932	0.263675	-0.10098	-0.0820718	-0.0247456	0.0765035				3328.72	2540.1	1838.75	460	1310.4	1193.91			4.3731	1.25811	0.0492602	-0.643733	-0.181654	-0.263577	0.76525	0.768385				121.262	162.298	217.143	196.191	128.945	65.3418
42	123	508.021	1388.58	1867.75	1768.05	1603.61	130.562				-0.179971	0.234427	0.0658108	0.369341	0.00145812	0.0605929	0.0919432	0.0776836				3385.64	2450.52	1874.22	435.792	1359.89	1211.07			4.46498	1.17848	0.0695051	-0.662483	-0.150748	-0.252993	0.774456	0.780098				127.245	143.324	221.501	206.569	113.806	66.4711
43	126	480.062	1545.97	1905.12	1652.25	1455.26	114.982				-0.225101	0.374342	0.0871385	0.279655	-0.0911896	-0.0659707	0.0598124	0.0944819				3389.46	2425.12	1735.81	516.611	1330.02	1321.14			4.47115	1.15589	-0.00948153	-0.599889	-0.169403	-0.185102	0.777194	0.777302				167.034	168.82	199.975	189.64	116.596	70.4507
44	129	582.292	1789.74	1918.62	1605.3	1599.32	155.58				-0.0600859	0.591053	0.0948421	0.243293	-0.00122117	0.26382	0.188617	0.0961397				3404.18	2595.55	1904.6	608.139	1357.36	1323.73			4.4949	1.3074	0.0868372	-0.529001	-0.152327	-0.183503	0.837385	0.775681				161.781	143.612	215.948	185.135	124.929	62.869
45	132	507.792	1805.58	1877.6	1741.68	1616.16	107.134				-0.180341	0.605134	0.071434	0.34892	0.00929461	-0.129724	0.120786	0.123144				3470.87	2580.74	1937.58	659.236	1371.34	1142.2			4.60256	1.29424	0.10566	-0.489427	-0.143594	-0.29547	0.84566	0.794278				183.197	176.964	211.946	177.254	117.647	60.6599
46	135	654.875	1871.35	1918.56	1734.77	1697.81	153.17				0.0570754	0.663606	0.0948064	0.343564	0.0602821	0.244236	0.243928	0.0960788				3517.56	2425.07	1992.24	776.583	1384.94	1357.59			4.67792	1.15585	0.136849	-0.398542	-0.135106	-0.162616	0.87906	0.791723				233.926	174.591	200.186	176.846	115.04	62.2466
47	138	500.125	1844.13	1814.58	1695.32	1551.26	154.696				-0.192716	0.639403	0.0354719	0.31301	-0.0312375	0.256639	0.170095	0.120893				3512.79	2595.64	1892.85	976.611	1338.7	1395.84			4.67023	1.30749	0.0801343	-0.243622	-0.163983	-0.139023	0.918537	0.786771				182.784	182.92	218.447	188.977	114.722	55.0663
48	141	670.812	1810.42	1877.83	1822.47	1517.94	171.929				0.0828012	0.609435	0.0715648	0.411487	-0.0520476	0.39662	0.25331	0.10452				3500.9	2586	1845.1	1071.74	1329.03	1258.18			4.65102	1.29891	0.0528884	-0.169949	-0.170018	-0.223933	0.906488	0.785273				200.219	188.033	210.009	191.99	112.086	49.165
49	144	627.083	1882.55	1901.71	1718.62	1488.94	106.295				0.0122151	0.673557	0.0851888	0.331056	-0.0701581	-0.136542	0.149219	0.123915				3441.56	2580.02	1864.99	1158.75	1373.36	1385.16			4.55525	1.2936	0.0642331	-0.102557	-0.142335	-0.145611	0.92043	0.761504				185.792	203.309	204.208	174.276	112.895	54.0391
50	147	627.854	1834.77	1681.44	1794.32	1686.39	143.438				0.0134594	0.631086	-0.0405063	0.389685	0.0531507	0.16518	0.202009	0.10602				3500.54	2558.79	1907.49	1154.81	1364.65	1560.41			4.65044	1.27472	0.0884895	-0.105612	-0.147776	-0.0375143	0.953792	0.771048				180.842	185.252	210.304	175.129	112.309	52.9422
51	150	514.792	1919.06	1956.06	1752.12	1605.68	145.491				-0.169042	0.706019	0.116205	0.357001	0.00274741	0.181862	0.199132	0.124251				3550.03	2617.07	1957.72	1159.54	1392.11	1486.36			4.73032	1.32654	0.117149	-0.101944	-0.130624	-0.0831868	0.976376	0.784515				198.149	191.614	185.888	183.156	112.762	54.1224
52	153	703.583	2006.06	1795.33	1829.08	1630.52	162.027				0.135699	0.783361	0.0244871	0.416611	0.0182592	0.316186	0.282434	0.119433				3423.95	2581.79	1920.01	1298.22	1370	1526.32			4.52681	1.29517	0.0956352	0.00546323	-0.144433	-0.0585421	0.953351	0.74721				182.34	193.008	203.492	175.581	99.2125	45.5748
53	156	650.979	1985.16	1833.73	1736.5	1536.39	203.152				0.050787	0.764778	0.0463972	0.344906	-0.0405245	0.650255	0.302766	0.139409				3505.08	2614.48	1933.57	1139.38	1342.38	1632.45			4.65777	1.32423	0.103369	-0.117563	-0.161685	0.00692453	0.968841	0.771733				161.372	164.604	200.743	180.448	112.705	54.267
54	159	695.354	1963.26	1974.98	1657.52	1688.97	176.893				0.122415	0.745307	0.127	0.283734	0.0547624	0.436947	0.295028	0.106266				3547.21	2593.79	1911.22	1216.61	1336.1	1562.77			4.72577	1.30584	0.0906187	-0.0577439	-0.165607	-0.0360564	0.977136	0.782083				170.411	192.663	186.201	168.524	107.241	56.3282
55	162	704.979	2066.9	1869.52	1805.3	1692.48	146.304				0.137952	0.837446	0.0668214	0.398191	0.0569582	0.188462	0.280972	0.122265				3533.97	2650.36	1821.52	1225.99	1372.05	1522.77			4.70441	1.35613	0.0394315	-0.0504831	-0.143154	-0.060729	0.974268	0.781104				151.639	198.414	192.49	180.089	100.585	54.6139
56	165	783.5	2069.32	1834.88	1670.6	1663.77	182.25				0.264697	0.839596	0.0470511	0.293867	0.0390289	0.480464	0.327451	0.122825				3450.36	2633.48	1913.4	1158.58	1363.7	1418.68			4.56944	1.34112	0.0918622	-0.102686	-0.14837	-0.124934	0.937739	0.762865				155.452	203.709	194.839	183.063	105.623	59.6412
57	168	976.646	2074.16	1802.65	1678.72	1608.97	161.991				0.576466	0.843898	0.0286599	0.300153	0.00480227	0.315896	0.344979	0.1318				3471.77	2617.38	1871.46	1357.86	1369.23	1641.09			4.604	1.32681	0.0679294	0.0516531	-0.144913	0.0122515	0.986289	0.756067				154.963	192.877	168.62	177.324	92.6742	61.0697
58	171	1017.29	1954.81	1715.35	1716.85	1763.84	189.018				0.642075	0.737793	-0.0211522	0.329687	0.101519	0.535441	0.387561	0.124033				3601.46	2607.38	1937.31	1253.4	1348.75	1726.52			4.81335	1.31792	0.105506	-0.0292491	-0.157703	0.0649473	1.01913	0.789822				145.732	183.381	181.919	170.458	107.984	51.5493
59	174	1034.52	1867.19	1950.81	1719.67	1591.19	150.607				0.669886	0.659907	0.11321	0.331869	-0.00629774	0.22342	0.331999	0.114861				3488	2511.02	1853.19	1315.17	1313.99	1602			4.6302	1.23226	0.0575046	0.0185865	-0.179411	-0.0118604	0.957881	0.763501				145.95	179.583	193.696	178.761	98.966	57.9711
60	177	1183.23	2138.1	1897	1713.7	1706.29	177.545				0.909925	0.900735	0.082502	0.327248	0.0655803	0.442241	0.454705	0.154113				3493.95	2533.43	1827.91	1263.57	1379.76	1587.27			4.63981	1.25218	0.0430768	-0.021375	-0.138338	-0.0209444	0.959067	0.765915				163.654	194.787	206.649	180.095	100.693	57.4014
61	180	1060.38	2081.23	1874.17	1707.35	1774.48	187.955				0.711619	0.850178	0.0694724	0.32233	0.108167	0.52681	0.431429	0.130431				3501.44	2501.83	1853.67	1335.1	1373.79	1706.48			4.65189	1.22409	0.0577772	0.0340226	-0.142065	0.0525829	0.979717	0.761727				170.976	183.838	209.993	168.375	91.568	55.6939
62	183	1209.23	2053.84	1836.65	1644.18	1722.55	138.009				0.951894	0.825831	0.0480616	0.273407	0.0757334	0.121082	0.382668	0.164007				3557.56	2500.36	1860.24	1301.39	1312.94	1710.7			4.74249	1.22278	0.0615247	0.00791581	-0.18007	0.0551904	0.984972	0.778989				160.351	181.342	219.973	172.712	87.4292	65.5969
63	186	1301.33	1945.23	1986.21	1734.22	1761.1	153.277				1.10057	0.729276	0.133408	0.343138	0.099807	0.245107	0.441883	0.160945				3515.79	2589.69	1857.61	1312.39	1358.07	1714.25			4.67507	1.3022	0.0600257	0.0164352	-0.151882	0.0573773	0.993203	0.767322				157.942	188.877	214.15	161.448	98.153	66.7109
64	189	1174.23	2003.03	1808.62	1645.88	1990.87	150.92				0.895398	0.780665	0.0320718	0.274724	0.243301	0.225959	0.408687	0.140923				3536.67	2571.88	1902.64	1202.81	1354.87	1625.86			4.70876	1.28636	0.0857215	-0.0684363	-0.153881	0.0028591	0.976898	0.777536				183.338	178.63	206.651	173.163	96.7946	68.148
65	192	1203.79	1872.48	1892.85	1673.53	1697.03	130.884				0.943117	0.66461	0.0801362	0.296139	0.0597986	0.0632037	0.351167	0.151982				3513.67	2683	1984.03	1263.74	1349.97	1918.3			4.67163	1.38515	0.132165	-0.021246	-0.156943	0.183236	1.03233	0.762117				175.863	166.111	221.219	166.93	103.245	53.7279
66	195	1336.56	2011.23	1923.81	1620.55	1740.13	201.054				1.15743	0.787949	0.0978023	0.255104	0.0867126	0.63321	0.503035	0.175629				3470.05	2536.67	1862.7	1386.11	1315.78	1759.14			4.60123	1.25506	0.06293	0.0735325	-0.178296	0.0850639	0.983253	0.752643				162.113	180.717	210.022	171.517	101.894	61.6939
67	198	1125.94	2011.35	1968.73	1672.65	1821.61	201.25				0.817447	0.788064	0.123433	0.295455	0.137599	0.634806	0.466134	0.130387				3485.18	2494.19	1833.96	1316.94	1373.54	1667.61			4.62565	1.2173	0.0465262	0.0199635	-0.14222	0.0286112	0.965971	0.759462				178.822	175.941	212.978	161.443	101.673	51.2993
68	201	1293.9	2032.26	2023.35	1658.63	1850.77	137.884				1.08856	0.806647	0.154605	0.284599	0.155811	0.120067	0.435048	0.167694				3555.05	2590.67	1808.76	1341.19	1401.74	1806.68			4.73843	1.30306	0.0321495	0.0387449	-0.124609	0.114391	1.01703	0.774076				167.448	190.46	218.68	173.768	106.52	61.4065
69	204	1278.12	2037.55	2040.88	1775.15	1857.61	193.938				1.0631	0.811349	0.164603	0.37484	0.160081	0.575404	0.524897	0.148289				3517.64	2576.76	1793.85	1401.44	1368.27	1675.39			4.67805	1.2907	0.023641	0.0854081	-0.145513	0.0334056	0.994282	0.766999				181.989	186.951	228.881	172.792	108.861	67.3997
70	207	1256.96	2060.16	1989.35	1657.68	1872.32	203.545				1.02894	0.831452	0.135203	0.283863	0.169268	0.653445	0.517028	0.15282				3532.1	2584.88	1974.03	1422.07	1371.52	1753.34			4.70139	1.29792	0.126458	0.101382	-0.143484	0.0814892	1.02753	0.7639				203.664	168.332	227.282	166.422	121.666	52.0085
71	210	1333.6	2161.03	2198.19	1712.38	1835.29	194.929				1.15266	0.921125	0.254371	0.326228	0.146141	0.583455	0.563996	0.163447				3546.18	2516.86	1886.27	1408.4	1370.9	1670.11			4.72411	1.23745	0.0763783	0.0907973	-0.143869	0.0301532	1.0025	0.771452				198.84	175.704	204.217	146.575	128.611	71.6225
72	213	1275.73	2106.65	2085.6	1707.33	1838.52	213.089				1.05924	0.872776	0.190127	0.322317	0.148155	0.730979	0.553932	0.156949				3484.85	2495.79	1856.96	1482.76	1402.9	1589.27			4.62511	1.21872	0.0596509	0.148389	-0.123885	-0.0197108	0.984712	0.75499				199.816	182.013	229.405	165.283	117.601	68.0527
73	216	1437.52	1925.19	2041.35	1590.35	1959.26	200.67				1.32039	0.711468	0.164876	0.231714	0.223559	0.630091	0.547017	0.180936				3464.33	2531.36	1922.55	1437.19	1411.09	1706.25			4.592	1.25034	0.0970831	0.113096	-0.118774	0.0524427	0.997698	0.746469				191.589	165.614	216.089	161.752	116.831	74.7959
74	219	1242.17	2020.9	2067.46	1609.75	1960.97	194.839				1.00506	0.796552	0.179772	0.246739	0.224627	0.58273	0.505913	0.140497				3530.08	2601.5	1902.01	1505.01	1403.7	1658.05			4.69812	1.31269	0.0853637	0.165622	-0.123385	0.0227094	1.02685	0.764186				207.506	165.396	214.51	165.716	132.518	79.1497
75	222	1234.65	1946.39	2063.44	1657.73	1683.87	189.875				0.992921	0.730308	0.177478	0.283902	0.0515794	0.542404	0.463099	0.146224				3491.72	2539.67	1836.18	1501.1	1354.84	1666.3			4.6362	1.25773	0.0477953	0.162588	-0.153901	0.0277981	0.996368	0.756592				198.864	169.895	219.476	174.155	119.125	84.0629
76	225	1163.71	2018.55	2025.12	1655.83	1856.03	189.946				0.878416	0.794459	0.155615	0.28243	0.159094	0.542984	0.468833	0.130138				3573.79	2707.55	1877.94	1430.56	1421.35	1705.91			4.76869	1.40697	0.0716258	0.107954	-0.112364	0.0522325	1.04918	0.777761				200.515	188.201	222.944	158.856	125.582	88.7857
77	228	1306.17	2106.32	2213.15	1628.32	2017.65	201.286				1.10837	0.872489	0.262907	0.261119	0.260022	0.635096	0.566666	0.149589				3413	2724.62	1876.39	1359.42	1409.06	1985.93			4.50914	1.42214	0.0707401	0.0528578	-0.120038	0.224955	1.02663	0.732662				202.076	191.494	205.409	163.101	113.579	66.3588
78	231	1328.94	2162.39	1999.58	1743.6	1901.16	175.143				1.14512	0.922329	0.14104	0.350405	0.187277	0.422731	0.528151	0.167808				3481.26	2571.83	1949.46	1503.74	1411.47	1825.43			4.61932	1.28632	0.112439	0.164632	-0.118534	0.125956	1.03169	0.745567				206.48	174.563	233.183	171.683	108.67	80.2908
79	234	1432.81	2109.65	2116.75	1720.05	2009.39	230.946				1.31279	0.875443	0.2079	0.332166	0.254865	0.876037	0.643201	0.181983				3505.92	2528.07	1830.57	1572.07	1400.72	1509.16			4.65913	1.24742	0.0445928	0.217556	-0.125249	-0.0691261	0.995721	0.76124				204.794	172.658	225.506	168.065	119.278	85.8095
80	237	1310.79	2166.39	2111.42	1703.52	1938.03	173.152				1.11583	0.925885	0.204857	0.319361	0.210303	0.406557	0.530466	0.159943				3580.36	2580.74	2063.96	1533.35	1403.19	1506.02			4.77929	1.29424	0.177773	0.187566	-0.123705	-0.0710607	1.04068	0.776866				209.013	161.887	230.553	169.9	128.644	105.779
81	240	1488.56	2166.45	2069.94	1671	2112.94	194.366				1.40278	0.925943	0.181187	0.294177	0.319531	0.578886	0.617084	0.191223				3531.23	2456.07	1923.66	1427.21	1372.29	1453.68			4.69998	1.18341	0.0977134	0.105362	-0.143005	-0.103345	0.973353	0.771526				204.773	176.933	218.101	167.478	119.125	76.165
82	243	1427.42	2074.65	2270.79	1699.83	1962.74	183.107				1.30408	0.844328	0.295802	0.316508	0.225735	0.487426	0.578981	0.171117				3544.87	2611.86	1924.72	1541.85	1436.17	1549.61			4.722	1.3219	0.0983181	0.194149	-0.103111	-0.0441731	1.03151	0.76856				211.9	184.345	253.306	172.245	121.823	89.5221
83	246	1569.19	2034.58	2087.1	1754.07	2243.13	181.339				1.53293	0.808711	0.190983	0.358511	0.400837	0.473066	0.627506	0.199229				3455.36	2584.9	1933.69	1410.49	1394.3	1540.07			4.57751	1.29794	0.103437	0.0924108	-0.129256	-0.0500609	0.981998	0.750352				214.953	168.087	237.673	174.417	104.911	93.6973
84	249	1734.48	1964.81	2208.54	1694.98	2118.52	227.848				1.79973	0.746683	0.26028	0.312752	0.323016	0.85087	0.715556	0.239328				3482.54	2627.52	1906.46	1624.99	1396.59	1629.64			4.62139	1.33583	0.0879018	0.258539	-0.127827	0.00518622	1.03017	0.74978				215.156	171.388	213.673	178.088	109.118	97.352
85	252	1451.52	1847.48	2100	1694.48	2178.71	205.33				1.34299	0.642385	0.198342	0.312364	0.360607	0.667952	0.58744	0.169202				3474.92	2648.05	1938.97	1394.35	1339.38	1445.8			4.60909	1.35407	0.106452	0.0799113	-0.163558	-0.10821	0.979627	0.761039				212.164	176.213	222.107	172.287	125.786	95.9031
86	255	1546.44	1736.35	2261.08	1693.05	2292.19	215.786				1.4962	0.543593	0.290262	0.311254	0.431478	0.752883	0.637612	0.185199				3460.08	2594.95	2015.04	1535.86	1349.58	1582.93			4.58513	1.30687	0.149863	0.189513	-0.157188	-0.0236219	1.00843	0.746401				209.589	174.1	226.226	170.495	110.653	92.7857
87	258	1601.88	1851.48	2097.92	1748.42	2319.35	208.259				1.58569	0.645941	0.197153	0.354135	0.44844	0.691741	0.65385	0.200866				3484.69	2664.67	1998.28	1451.18	1376.52	1586.7			4.62486	1.36885	0.140298	0.123928	-0.140362	-0.0212948	1.01605	0.755517				211.803	184.658	228.23	162.839	118.557	93.8946
88	261	1511.35	1808.58	2201.27	1742.35	2193.29	203.232				1.43957	0.607801	0.256131	0.349437	0.369712	0.650907	0.61226	0.177078				3480.31	2515.31	1950.25	1471.51	1394.86	1450.34			4.61779	1.23607	0.112891	0.139676	-0.128906	-0.105406	0.978686	0.756414				214.444	192.869	211.711	162.337	105.364	93.2245
89	264	1556.06	1838.16	2147.23	1778.57	2278.52	193.179				1.51174	0.634097	0.225293	0.377486	0.422936	0.56924	0.623465	0.187203				3496.03	2651.64	1963.78	1465.01	1409.23	1636.91			4.64316	1.35727	0.120607	0.134642	-0.119933	0.00967214	1.02424	0.756172				233.504	171.278	226.591	169.587	109.35	84.9405
90	267	1747.12	1605.35	2157.9	1618.08	2300.77	200.482				1.82015	0.427136	0.231379	0.253193	0.436836	0.628568	0.632876	0.244659				3503.03	2474.48	1947.37	1537.61	1389.54	1593.68			4.65446	1.19977	0.111247	0.190868	-0.132233	-0.0169912	1.00119	0.756213				236.572	180.113	217.311	168.72	114.823	90.3333
91	270	1463.48	1751	2141.5	1753.07	2238.03	184.688				1.36229	0.556612	0.222023	0.357737	0.397654	0.500264	0.566098	0.166186				3469.49	2677.05	2067.15	1556.06	1440.22	1739.64			4.60032	1.37985	0.179596	0.205153	-0.100578	0.073036	1.05623	0.740788				232.375	163.375	220.145	168.254	122.222	106.17
92	273	1783.73	1837.74	2181.69	1828.05	2312.29	215.571				1.87923	0.633725	0.244956	0.415811	0.444028	0.751142	0.728149	0.24126				3589.21	2595.62	2023.75	1438.57	1408.74	1650.84			4.79356	1.30747	0.154828	0.114161	-0.120238	0.0182655	1.04467	0.778705				229.342	183.589	231.787	169.82	124.946	112.959
93	276	1626.96	1638.84	2135.48	1802.15	2249.45	164.598				1.62618	0.456903	0.218588	0.395751	0.404785	0.337074	0.573213	0.213201				3482.05	2606.31	2002.52	1492.57	1365.8	1541.27			4.6206	1.31697	0.142717	0.155984	-0.147056	-0.0493179	1.00665	0.754388				231.693	182.697	222.105	164.166	119.646	116.359
94	279	1558.77	1830.45	1924.54	1673.68	2295.39	198.562				1.51611	0.627244	0.0982183	0.296255	0.433472	0.612974	0.597379	0.20099				3499.56	2583.02	1964.46	1474.42	1413.91	1539.77			4.64887	1.29627	0.120999	0.141924	-0.11701	-0.0502432	1.0068	0.758538				254.097	176.907	241.714	173.318	119.324	100.813
95	282	1829.71	1998.74	2019.31	1569.13	2335.35	158.696				1.95345	0.776851	0.152298	0.215282	0.458432	0.289132	0.640907	0.27798				3469.03	2610.74	1943.6	1631.33	1358.82	1780.55			4.59958	1.32091	0.109092	0.263455	-0.151418	0.0982693	1.03998	0.742191				256.089	191.504	205.559	183.147	118.312	106.391
96	285	1659.35	1949.42	2142.25	1785.68	2271.39	173.92				1.67847	0.733004	0.222451	0.382998	0.418484	0.412794	0.641367	0.218185				3415.38	2624.79	1995.6	1518.58	1403.98	1649.95			4.51299	1.33339	0.138765	0.176131	-0.12321	0.0177188	1.0093	0.732546				232.478	173.856	223.716	177.277	122.768	103.573
97	288	1927.19	2073.55	1743.38	1778.57	2278.13	169.464				2.1108	0.843353	-0.00516237	0.377486	0.422694	0.376602	0.687628	0.305108				3433.05	2633.29	1947.27	1696.86	1416.22	1601.95			4.54151	1.34095	0.111187	0.314206	-0.115572	-0.0118884	1.03007	0.734434				239.928	181.979	218.206	177.848	134.248	91.6786
98	291	1908.27	1905.68	1844.27	1597.37	2084.16	204.277				2.08026	0.694118	0.0524128	0.237148	0.301561	0.659393	0.670816	0.299669				3429.69	2645.79	1934.94	1563.9	1443.48	1800.61			4.53608	1.35206	0.104152	0.211231	-0.0985451	0.110648	1.03594	0.731267				217.072	182.933	239.671	179.875	138.234	102.386
99	294	1865.85	2100.19	1871.62	1630.53	2367.97	186.438				2.01179	0.86704	0.0680221	0.262836	0.478799	0.51448	0.700495	0.284169				3393.46	2670.79	1932.21	1579.4	1428.14	1661.36			4.4776	1.37429	0.102594	0.223235	-0.108122	0.0247561	1.01573	0.726179				236.022	174.216	223.899	180.168	136.028	100.826
100	297	1910.38	1975.74	1925.71	1622.98	2322.97	185.946				2.08366	0.756404	0.0988842	0.256988	0.450696	0.510491	0.692854	0.292862				3420.79	2665.69	1975.85	1907.04	1418.32	1492.02			4.52172	1.36976	0.127497	0.476989	-0.114258	-0.0796961	1.05034	0.729524				238.773	167.339	232.085	176.989	144.133	98.2653
101	300	1906.46	2152.48	1937.75	1570.68	1487.55	194.723				2.07734	0.913525	0.105756	0.216482	-0.0710244	0.581787	0.63731	0.322203				3370.13	2687.24	2017.54	1592.31	1364.66	1520.93			4.43994	1.38891	0.151285	0.233229	-0.147766	-0.0618645	1.00062	0.724284				250.063	177.853	219.519	177.277	154.578	101.342
102	303	1979.88	2091.23	2052.48	1648	2485.32	171.509				2.19584	0.859068	0.171225	0.276363	0.552087	0.393211	0.741299	0.307012				3560.26	2601.24	1967	1806.35	1390.09	1638.25			4.74684	1.31246	0.122447	0.399002	-0.131888	0.0104992	1.07656	0.763606				232.453	184.429	217.145	172.764	137.579	95
103	306	2051.52	2210.39	2070.79	1701.08	2463.97	208.375				2.31149	0.965001	0.181674	0.317476	0.538751	0.692684	0.834513	0.316207				3618.87	2604.98	1927.54	1996.43	1379.08	1577.82			4.84145	1.31578	0.0999279	0.54622	-0.138763	-0.0267761	1.10631	0.777941				238.229	175.784	210.26	178.896	164.166	97.4592
104	309	2093.62	2219.87	2017.83	1703.55	2354.1	168.33				2.37945	0.973431	0.151454	0.319387	0.470136	0.367391	0.776875	0.340054				3352.95	2627.21	1861.73	1824.47	1369.72	1460.66			4.41221	1.33555	0.0623763	0.41304	-0.144608	-0.0990417	0.996588	0.718734				238.647	167.19	214.237	183.716	159.47	103.546
105	312	2196.12	2150.16	1874.38	1725.75	2660.16	203.955				2.54491	0.911461	0.0695913	0.33658	0.661274	0.656782	0.863432	0.356884				3344.38	2659.33	1936.61	1905.25	1372.23	1445.3			4.39838	1.36411	0.105106	0.475602	-0.143039	-0.108518	1.01527	0.713941				248.375	176.594	206.615	174.745	180.086	104.968
106	315	2196.12	2322.03	2022.04	1798.58	2458.65	205.964				2.54491	1.06425	0.153856	0.392989	0.535427	0.673101	0.894088	0.352641				3541.97	2764.64	1971.16	1880.19	1375.91	1503.86			4.71733	1.45773	0.124823	0.456196	-0.140741	-0.0723925	1.09049	0.763585				242.883	168.771	219.644	167.746	154.146	97.5952
107	318	2270.83	2094.42	2141.62	1782.45	2657.65	215.161				2.6655	0.861907	0.222095	0.380494	0.659703	0.747806	0.922917	0.361738				3376.28	2708.43	1989.16	2058.65	1428.35	1707.48			4.44987	1.40775	0.135095	0.594411	-0.107992	0.0531998	1.08872	0.708456				210.037	170.74	218.796	177.044	168.722	81.8316
108	321	2345	2275.13	2101.38	1703.42	2540.94	185.795				2.78521	1.02256	0.199126	0.319283	0.586817	0.509257	0.903709	0.393624				3382.87	2849.67	2212.76	2131.96	1422.46	1482.52			4.46051	1.53331	0.262688	0.651186	-0.111675	-0.0855559	1.11841	0.713091				235.623	176.583	231.056	179.496	159.163	89.8469
109	324	2302.15	2280.06	2105.77	1858.18	2451.42	208.643				2.71604	1.02694	0.201635	0.439149	0.530914	0.69486	0.934923	0.373506				3424.87	2835.29	2075.03	2092.99	1393.46	1418.89			4.5283	1.52053	0.184093	0.621002	-0.12978	-0.124808	1.09989	0.730547				198.297	166.527	230.085	183.541	169.159	86.8095
110	327	2439.31	2235.94	2085.88	1790.05	2688.26	164.884				2.93745	0.987713	0.190281	0.38638	0.67882	0.339394	0.920006	0.419809				3383.23	2760.95	2193.51	2206.6	1365.17	1542.27			4.46109	1.45444	0.251701	0.708993	-0.147451	-0.0487011	1.11335	0.711094				224.137	175.242	209.705	178.264	160.711	79.25
111	330	2393.1	2225.45	2274.5	1782.38	2590.74	215.598				2.86286	0.978393	0.297918	0.380442	0.617921	0.75136	0.981483	0.389583				3407.59	2853.62	2110.19	2226.79	1421.07	1430.52			4.50041	1.53682	0.204159	0.724633	-0.112539	-0.11763	1.12264	0.722191				235.736	187.856	235.812	187.335	173.679	85.5204
112	333	2403.67	2352.48	2163.19	1753.15	2722.84	179.938				2.87991	1.09132	0.234399	0.357801	0.700416	0.461679	0.954255	0.404473				3435.54	2805.48	2160.01	2203.85	1389.75	1508.07			4.54552	1.49403	0.232589	0.706863	-0.132098	-0.069799	1.12952	0.726065				209.721	165.604	220.148	175.875	163.174	81.8333
113	336	2257.06	2262.55	2273.12	1789.8	2651.48	190.438				2.64327	1.01137	0.297134	0.386186	0.655855	0.546973	0.923465	0.358691				3431.13	2816.79	2209.61	2173.25	1431.53	1958.75			4.5384	1.50408	0.260891	0.683166	-0.106009	0.208189	1.18145	0.708842				232.256	199.198	216.765	186.827	161.181	70.466
114	339	2347.54	2416.13	2169.5	1796.65	2655.87	239.777				2.78932	1.1479	0.238001	0.391492	0.658594	0.947769	1.02885	0.378098				3409.92	2792.62	2096.36	2227.93	1409.86	1881.05			4.50417	1.4826	0.196264	0.725515	-0.119543	0.160259	1.15821	0.708092				232.766	199.581	216.714	190.251	160.632	77.9456
115	342	2303.04	2458.32	2155.23	1798.43	2788.29	216.545				2.71749	1.18541	0.229858	0.392873	0.741291	0.759048	1.00433	0.368363				3421.74	2938.79	2114.69	2287.53	1367.59	2039.32			4.52325	1.61254	0.206722	0.771673	-0.145937	0.257885	1.20436	0.709067				228.686	176.787	208.647	179.094	155.191	63.5527
116	345	2363.56	2503.55	2085.48	1797.85	2756.23	226.116				2.81518	1.22562	0.190056	0.392421	0.721266	0.836799	1.03022	0.385996				3561.41	2692.67	2048.93	2327.62	1404.86	1866.82			4.7487	1.39374	0.169197	0.802728	-0.122666	0.151484	1.19053	0.746089				230.863	189.221	198.767	199.712	147.382	57.5476
117	348	2359.06	2459.9	2046.08	1854	2794.84	240.696				2.80791	1.18682	0.167575	0.435909	0.74538	0.955239	1.04981	0.381512				3461.03	2713.48	2196.99	2280.08	1394.42	1910.77			4.58666	1.41224	0.253685	0.765907	-0.129181	0.178596	1.17798	0.716602				253.985	177.689	197.794	203.4	144.569	50.3367
118	351	2413.31	2487.55	2155.08	1728.83	2607.65	214.232				2.89548	1.21139	0.229774	0.338968	0.628478	0.740263	1.00739	0.403027				3388.41	2656.98	2054.01	2249.12	1388.23	2049.36			4.46945	1.36201	0.172101	0.74193	-0.133047	0.264081	1.14609	0.698032				232.682	182.686	227.582	211.371	150.433	53.0748
119	354	2509.96	2685.32	2102.04	1741.92	2632.13	188.027				3.05148	1.38721	0.199507	0.349101	0.643768	0.52739	1.02641	0.438522				3543.31	2687.79	2187.6	2246.83	1344.09	1923.11			4.71948	1.3894	0.248328	0.740155	-0.160615	0.186208	1.18716	0.73977				219.024	187.612	202.065	176.296	138.409	51.0578
120	357	2509.98	2601.71	2234.9	1783.92	2820.97	171.33				3.05152	1.31288	0.275319	0.38163	0.761698	0.391761	1.02913	0.433429				3508.85	2656.69	2102.21	2323.75	1383.88	1938.95			4.66385	1.36176	0.199602	0.799727	-0.135765	0.195979	1.18086	0.729739				248.277	171.175	210.814	209.313	122.759	46.5051
121	360	2622.33	2509.68	2147.9	1882.77	2702.39	173.946				3.23288	1.23107	0.225673	0.458189	0.687644	0.413012	1.04141	0.460583				3512.95	2776.57	2146.76	2393.71	1358.28	1891.7			4.67047	1.46833	0.225026	0.853909	-0.151753	0.166834	1.20547	0.732144				244.147	184.381	209.121	203.896	134.66	47.3861
122	363	2451.62	2557.52	2086.1	1807.9	2596.48	166.75				2.95732	1.27359	0.190412	0.400205	0.621507	0.354553	0.966266	0.427168				3487.62	2763.74	2129.07	2434.25	1356.95	1814.07			4.62958	1.45692	0.214933	0.885308	-0.152582	0.118947	1.19218	0.727902				238.97	195.514	220.761	214.596	121.48	35.5459
123	366	2520.67	2511.84	2138.83	1723.48	2793.19	188.616				3.06877	1.23299	0.220502	0.334825	0.744353	0.532177	1.02227	0.434565				3557.72	2726.4	2060.37	2322.61	1397.29	1702.93			4.74274	1.42373	0.175729	0.798845	-0.127392	0.050396	1.17734	0.750369				253.799	182.195	217.072	243.299	119.263	43.5527
124	369	2508.71	2526.52	2181.19	1742.25	2807.58	215.759				3.04947	1.24603	0.24467	0.349359	0.753337	0.752665	1.06592	0.422321				3556.36	2735.36	2163.87	2434.81	1418.86	1466.52			4.74055	1.43169	0.234786	0.885739	-0.113923	-0.095425	1.18057	0.753255				229.522	169.144	217.987	207.678	112.275	43.2942
125	372	2572.65	2646.9	2264.69	1739.15	2904.81	225.571				3.15267	1.35306	0.292319	0.346958	0.814055	0.832375	1.13191	0.433751				3473.69	2721.95	2011.27	2472.39	1415.22	1366.43			4.60711	1.41977	0.147708	0.914846	-0.116191	-0.157163	1.13601	0.739256				247.396	178.067	224.204	245.32	122.769	35.0408
126	375	2564.71	2682.77	2182.6	1751.7	2801.55	245.607				3.13986	1.38495	0.245479	0.356678	0.74957	0.99513	1.14528	0.433838				3494.51	2779.48	2038.55	2508.54	1379.15	1351.91			4.64072	1.47091	0.163277	0.942846	-0.138718	-0.16612	1.15215	0.746046				245.13	177.129	210.412	225.229	130.295	37.0697
127	378	2716.58	2698.32	2245.67	1687.65	2771.52	294.616				3.38501	1.39877	0.281465	0.307072	0.730815	1.39324	1.2494	0.472498				3546.62	2811.93	2027.76	2415.75	1400.92	1645.82			4.72482	1.49976	0.157119	0.87098	-0.125124	0.0151674	1.19045	0.749873				251.004	192.447	204.633	212.557	125.057	33.9218
128	381	2593.98	2499.71	1953.17	1823.68	2819.87	228				3.18711	1.2222	0.114553	0.412429	0.761013	0.852103	1.09157	0.446869				3435.44	2719.07	2076.99	2491.53	1393.28	1698.23			4.54536	1.41721	0.185209	0.929669	-0.129895	0.0474942	1.16584	0.717202				251.097	166.738	215.817	215.852	139.615	32.0969
129	384	2474.56	2540.68	2250.1	1636.48	2858.58	263.634				2.99435	1.25862	0.283997	0.267444	0.785187	1.14157	1.12186	0.411124				3647.49	2760.69	2078.16	2407.75	1357.2	1503.48			4.88764	1.45421	0.185881	0.864784	-0.152427	-0.0726308	1.19458	0.780013				259.716	177.226	201.327	214.822	147.568	27.8656
130	387	2590.21	2553.81	2115.96	1752.13	2749.61	278.705				3.18102	1.27029	0.207448	0.357014	0.717136	1.264	1.16615	0.441797				3500.03	2782.98	2072.21	2515.28	1353.81	1509.7			4.64961	1.47402	0.182483	0.948064	-0.154545	-0.0687897	1.17181	0.741925				262.173	182.419	206.7	206.132	130.082	26.3724
131	390	2533.69	2606	2048.12	1712.65	2786.77	228.884				3.08979	1.31669	0.16874	0.326434	0.740344	0.859283	1.08355	0.434263				3527.9	2733.38	2027.76	2446.07	1376.86	1594.86			4.6946	1.42993	0.157119	0.894462	-0.140152	-0.0162622	1.16995	0.746457				250.137	181.373	224.244	217.596	126.224	35.2262
132	393	2419.29	2625.74	2081.81	1756.68	2907.55	220.955				2.90513	1.33424	0.187963	0.360538	0.815767	0.794878	1.06642	0.402455				3528.85	2738.36	1987.39	2538.01	1364.36	1610.64			4.69614	1.43436	0.134081	0.965672	-0.147956	-0.00653329	1.17929	0.746974				215.799	178.388	210.839	217.068	112.02	30.5374
133	396	2510.73	2586.45	2081.12	1733.67	2917.06	258.741				3.05273	1.29932	0.187571	0.342712	0.82171	1.10182	1.13431	0.421476				3496.64	2806.62	2006.82	2620.26	1342.24	1473.84			4.64415	1.49504	0.14517	1.02937	-0.16177	-0.090911	1.17684	0.744058				242.647	165.861	205.309	210.47	117.783	30.8078
134	399	2413.85	2434.84	2104.04	1604.35	2906.9	235.562				2.89636	1.16453	0.200648	0.242557	0.815364	0.913535	1.03883	0.402842				3567.36	2806.83	2038.37	2547.96	1350.07	1215.98			4.7583	1.49523	0.163175	0.973374	-0.156878	-0.249965	1.16387	0.770513				260.56	174.008	203.159	209.155	105.057	23.7806
135	402	2544.08	2700.1	2032.65	1803.55	2851.68	236.652				3.10657	1.40034	0.159907	0.396836	0.780876	0.922384	1.12782	0.432954				3434.49	2761.43	2080.3	2487.33	1413.22	1492.73			4.54382	1.45487	0.187099	0.926421	-0.117445	-0.0792615	1.15258	0.723547				239.641	178.165	203.376	206.935	109.929	25.4762
136	405	2416.31	2638.26	1964.23	1675.33	3010.42	232.661				2.90032	1.34537	0.120866	0.297533	0.88001	0.889963	1.07234	0.40792				3617.64	2709.1	2030.93	2493.25	1355.78	1393.66			4.83946	1.40834	0.158925	0.931003	-0.153311	-0.140368	1.17401	0.776086				257.485	175.848	200.342	216.111	112.812	22.7177
137	408	2349.5	2636.81	1968	1707.65	2875	277.67				2.79248	1.34408	0.123017	0.322562	0.795441	1.25558	1.10553	0.391567				3459.9	2738.67	1985.01	2556.92	1408.61	1567.09			4.58484	1.43463	0.132727	0.980313	-0.120323	-0.0333929	1.16313	0.729289				244.669	181.825	210.096	203.792	102.061	24.0952
138	411	2387.19	2581.32	2013.77	1608.25	3035.26	255.366				2.85331	1.29476	0.149136	0.245577	0.895522	1.0744	1.08545	0.399475				3550.72	2789.19	1813.33	2490.29	1385.21	1313.95			4.73144	1.47955	0.0347558	0.928712	-0.134936	-0.189531	1.14166	0.767529				257.431	173.347	190.839	218.408	119.499	21.5969
139	414	2433.04	2474.84	2083.15	1544.37	2942.97	244.205				2.92733	1.20009	0.188724	0.1961	0.837887	0.983744	1.05565	0.410975				3393.28	2662.74	1945.75	2570.86	1416.04	1408.55			4.47731	1.36713	0.110319	0.991112	-0.115681	-0.131186	1.1165	0.71789				280.286	201.635	196.503	211.972	104.71	14.9898
140	417	2374.58	2558.26	2074.46	1692.13	3103.71	276.643				2.83297	1.27425	0.183767	0.310544	0.93827	1.24724	1.13117	0.388942				3407.82	2722.36	2011.03	2385.04	1400.03	1468.93			4.50078	1.42013	0.147572	0.847197	-0.125678	-0.093939	1.11601	0.720302				261.496	191.075	201	208.873	110.259	18.8759
141	420	2369.92	2426.23	2197.15	1691.43	2930.26	282.268				2.82543	1.15688	0.253777	0.310002	0.82995	1.29294	1.1115	0.38427				3559.74	2709.07	2065.93	2526.42	1441.98	1350.32			4.74601	1.40832	0.178897	0.956691	-0.0994843	-0.167102	1.17056	0.758768				263.117	188.637	187.931	210.759	105.924	18.1293
142	423	2417.77	2530.13	2071.71	1813.12	2908.58	250.321				2.90268	1.24925	0.182197	0.404245	0.816412	1.03343	1.09803	0.395103				3412.18	2738.5	2070.82	2508.14	1388.42	1379.84			4.50782	1.43448	0.181691	0.942535	-0.132933	-0.148892	1.13078	0.722665				252.582	186.617	203.432	199.449	109.057	17.8895
143	426	2284.38	2477.58	2086.31	1671.02	2744.45	234.357				2.68736	1.20253	0.190531	0.29419	0.713913	0.903743	0.998711	0.371156				3417.33	2634.17	1989.87	2482.29	1437.26	1515.39			4.51614	1.34173	0.135495	0.922516	-0.102427	-0.065285	1.12469	0.718569				254.756	177.015	207.215	202.087	104.459	18.0629
144	429	2222.1	2415.06	2300.83	1725.53	2802.39	241.866				2.58684	1.14696	0.312945	0.336412	0.750094	0.964741	1.01633	0.342255				3397.92	2690.64	2009.31	2438.22	1392.44	1375.34			4.4848	1.39194	0.146592	0.888385	-0.13042	-0.151667	1.10494	0.720563				266.6	164.653	188.707	193.78	93.6147	22.2364
145	432	2248.02	2451.35	2125.69	1849.4	2860.68	296.616				2.62867	1.17922	0.213	0.432346	0.786496	1.40949	1.1082	0.354463				3452.82	2741.07	1900.57	2490.76	1393.05	1245.91			4.57342	1.43677	0.0845376	0.929078	-0.13004	-0.231503	1.11038	0.742152				275.989	170	202.152	209.763	106.67	17.8639
146	435	2239.98	2393.23	2019.88	1768.25	2997.77	272.259				2.61569	1.12754	0.152619	0.369496	0.872113	1.21163	1.05818	0.355113				3384.31	2656.86	2059.63	2521.75	1370.38	1315.16			4.46283	1.36191	0.175303	0.953076	-0.144194	-0.188788	1.10335	0.717932				246.37	183.291	190.978	197.445	104.629	15.3588
147	438	2204.83	2350.81	2146.33	1714.15	2871.81	247.411				2.55896	1.08983	0.224781	0.327596	0.793446	1.00978	1.00073	0.343234				3486.15	2698.9	1893.43	2434.32	1369.48	1360.66			4.62722	1.39929	0.0804665	0.885362	-0.144758	-0.160723	1.11448	0.747306				270.344	166.627	196.7	205.133	110.554	13.7704
148	441	2204.15	2300.1	2077.23	1688.8	3044.29	187.634				2.55785	1.04475	0.185348	0.307963	0.901163	0.524199	0.920213	0.354469				3491.9	2730.55	2051.97	2410.96	1406.81	1481.57			4.63649	1.42742	0.170934	0.867269	-0.121447	-0.0861447	1.14909	0.739724				274.619	193.226	209.264	218.357	108.473	18.7126
149	444	2203.77	2417.71	2011.73	1666.08	2866.94	233.375				2.55725	1.14931	0.147971	0.290369	0.790405	0.895765	0.971844	0.352462				3464.77	2763.98	2051.72	2385.79	1440.67	1566.02			4.5927	1.45713	0.170789	0.847778	-0.100299	-0.0340517	1.15568	0.729424				259.487	198.607	185.729	215.213	108.091	16.1054
150	447	2097.08	2512.42	1990.65	1685.12	2933.81	252.384				2.38504	1.2335	0.13594	0.30511	0.832166	1.05018	0.990322	0.32825				3440.67	2730.1	1969.49	2338.18	1374.54	1478.5			4.5538	1.42701	0.123869	0.810903	-0.141601	-0.0880372	1.11432	0.730841				261.502	174.856	222.45	193.067	110.781	18.5578
151	450	2105.33	2532.45	2076.15	1757.93	2957.13	245.946				2.39835	1.25131	0.18473	0.361506	0.846731	0.997886	1.00675	0.322186				3555.44	2765.33	2030.72	2261.31	1404.22	1666.52			4.73906	1.45834	0.158806	0.751364	-0.12306	0.0279383	1.16874	0.75267				284.955	198.01	206.074	204.277	116.892	18.6633
152	453	2093.04	2552.77	1914.31	1730.45	2890.13	260.045				2.37851	1.26938	0.0923812	0.34022	0.804889	1.11241	0.999632	0.330789				3418.59	2691.93	2160.19	2242.33	1357.79	1685.27			4.51816	1.39308	0.232691	0.73667	-0.152057	0.0395036	1.12801	0.715112				274.809	201.65	206.116	205.492	102.741	16.8878
153	456	2164.73	2417.13	1964.54	1657.37	2834.26	198.509				2.49423	1.14879	0.121044	0.283618	0.769997	0.612539	0.905036	0.350692				3383.05	2716.31	2088.58	2222.29	1330.33	1673.18			4.4608	1.41476	0.191826	0.721148	-0.169209	0.0320457	1.10856	0.709773				261.913	190.157	209.005	194.437	104.567	16.199
154	459	2160.1	2618.55	2065.38	1692.53	2921.48	273.062				2.48676	1.32785	0.178583	0.310854	0.82447	1.21816	1.05778	0.34283				3452.28	2742.9	2070.4	2415.1	1381.51	1635.91			4.57255	1.4384	0.181453	0.870474	-0.137244	0.00905532	1.15578	0.72507				252.143	198.162	204.6	197.844	106.292	16.8724
155	462	2042.77	2480.97	1919.04	1784.73	2879.32	254.911				2.29737	1.20554	0.0950798	0.382262	0.79814	1.07071	0.97485	0.314528				3559.85	2741.52	1949.03	2196.31	1445.78	1705.45			4.74617	1.43717	0.112192	0.701022	-0.0971061	0.0519521	1.15857	0.75397				283.091	182.828	189.756	189.66	105.673	14.4252
156	465	1999.35	2474.39	1873.35	1740.12	2940.81	202.045				2.22728	1.19969	0.0690088	0.347707	0.836537	0.64126	0.886915	0.311824				3576.59	2704.5	2077.04	2236.97	1312.95	1675.43			4.7732	1.40426	0.185243	0.732518	-0.18006	0.0334336	1.1581	0.759664				270.513	174.55	188.148	194.492	105.105	17.4167
157	468	1950.1	2409.97	1967.4	1786.18	2860.61	230.357				2.14779	1.14242	0.122673	0.383385	0.786456	0.87125	0.908996	0.288681				3589.82	2644.71	1994.24	2175.44	1352.9	1756.02			4.79456	1.35111	0.13799	0.684865	-0.15511	0.0831433	1.14943	0.761692				255.58	181.1	200.412	193.626	119.924	13.9031
158	471	2139.9	2499.29	2146.04	1806	2853.61	241.384				2.45414	1.22183	0.224615	0.398733	0.782085	0.960824	1.00704	0.325331				3488.18	2769.24	2050.84	2214.49	1348.11	1606.14			4.63049	1.46181	0.170287	0.715103	-0.158102	-0.00930896	1.13505	0.73968				252.288	185.44	217.434	200.27	112.348	20.449
159	474	1950.4	2521.52	2001.33	1734.5	2954.32	197.607				2.14826	1.24159	0.142039	0.343357	0.844978	0.605213	0.887572	0.297108				3528.03	2690.19	2055.51	2370.56	1396.86	1797.57			4.69481	1.39154	0.172953	0.835977	-0.127657	0.108769	1.1794	0.739113				269.013	176.843	204.443	203.057	99.0227	14.5918
160	477	2177	2312.58	1939.19	1779.55	2880.48	211.902				2.51403	1.05585	0.106576	0.378248	0.798866	0.721333	0.929151	0.344877				3465.74	2566.55	2043.94	2353.96	1385.52	1779.34			4.59428	1.28162	0.166352	0.823123	-0.134741	0.0975264	1.13803	0.723698				239.368	197.81	193.747	211.629	111.609	16.5408
161	480	2053.23	2594.03	1961.02	1867.35	3058.58	232.893				2.31425	1.30606	0.119035	0.446248	0.910087	0.891849	0.99792	0.312165				3526.54	2652.81	1973.69	2202.1	1341.47	1730.18			4.69241	1.35831	0.126262	0.705508	-0.162249	0.0672043	1.13124	0.746771				266.294	173.314	206.005	203.589	114.156	13.3299
162	483	2053.54	2568.52	1962.65	1782.5	2859.9	223.062				2.31475	1.28337	0.119962	0.380533	0.786013	0.811994	0.949438	0.317956				3612.62	2709.31	2077	2166.15	1354.61	1761.43			4.83135	1.40853	0.185217	0.677669	-0.154046	0.0864798	1.17253	0.765978				257.736	189.612	199.962	195.58	115.061	18.869
163	486	1976.58	2495.03	2032.98	1764.78	2966.61	220.411				2.19053	1.21805	0.160097	0.366811	0.852653	0.790453	0.929765	0.294805				3553.28	2761.52	2035.6	2201.03	1348.71	1819.57			4.73558	1.45495	0.161591	0.704679	-0.157728	0.122339	1.17024	0.750298				270.985	180.807	204.392	198.025	116.924	17.1173
164	489	2066.25	2517.94	2121.98	1793.05	2889.29	219.598				2.33527	1.23841	0.210884	0.388704	0.804365	0.783853	0.960246	0.311538				3527.85	2772.31	2078.73	2025.85	1385.04	1775.41			4.69452	1.46454	0.186205	0.569003	-0.135041	0.0951012	1.14572	0.745946				258.89	169.329	217.224	193.042	118.85	19.8963
165	492	1974.83	2556.77	1968	1759.12	3056.48	260.982				2.1877	1.27293	0.123017	0.362423	0.908778	1.12002	0.995813	0.299074				3653.03	2874.33	2101.48	2137.06	1358.82	1627.7			4.89658	1.55524	0.199185	0.655133	-0.151413	0.00399465	1.19312	0.782003				267.61	181.427	199.412	186.116	124.241	13.9422
166	495	2028.42	2465.1	1919	1701.97	3026.77	224.982				2.2742	1.19143	0.0950561	0.31816	0.890224	0.827588	0.932776	0.314044				3551.41	2674.83	1969.16	2145.4	1364.76	1715.75			4.73256	1.37789	0.123682	0.661598	-0.147706	0.0583025	1.13439	0.753943				263.353	180.797	205.166	201.49	119.805	14.8435
167	498	1900.25	2412.87	2061.35	1693.85	3003.55	219.536				2.06731	1.14501	0.176289	0.311874	0.875719	0.783345	0.893258	0.277262				3449.05	2717.07	1963.18	2032.78	1392.71	1877.45			4.56733	1.41544	0.120266	0.574371	-0.13025	0.158045	1.11753	0.72473				270.072	191.517	184.772	186.935	117.235	14.5476
168	501	1956.38	2598.06	2082.27	1821.38	3060.48	248.946				2.15791	1.30964	0.188225	0.410648	0.911276	1.02226	0.999992	0.28585				3445.26	2757.36	2003.42	2083.57	1386.06	1725.23			4.56121	1.45125	0.143228	0.613709	-0.134406	0.0641482	1.11652	0.726873				249.755	175.19	204.662	193.559	136.064	15.2704
169	504	1992.69	2651.06	1932.83	1681.55	2853.87	253.67				2.21652	1.35676	0.10295	0.302348	0.782246	1.06062	0.970241	0.313284				3587.82	2746.38	2075.48	2114.53	1351.46	1715.36			4.79133	1.44149	0.184348	0.637686	-0.156014	0.0580642	1.15948	0.762379				282.087	191.111	185.991	185.737	132.037	11.4286
170	507	1976.48	2610.06	2056.06	1744.67	3067.55	237.884				2.19036	1.32031	0.173269	0.351231	0.915687	0.932392	0.980541	0.296274				3614.1	2754.07	2094.94	2059.18	1343.6	1672.3			4.83375	1.44833	0.195454	0.59482	-0.16092	0.031499	1.15716	0.771312				274.216	192.735	191.351	183.533	138.259	11.8741
171	510	2079.88	2603.71	1879.85	1785.05	2842.1	206.911				2.35726	1.31466	0.0727179	0.382508	0.774893	0.680789	0.930471	0.331957				3513.13	2667.05	2054.13	2005.69	1333.94	1586.5			4.67076	1.37096	0.172169	0.553395	-0.16695	-0.021421	1.09649	0.749357				256.706	190.437	211.078	189.54	141.234	13.0034
172	513	1954.4	2534.16	1931.44	1809.02	3051.74	175.705				2.15471	1.25283	0.102153	0.40107	0.905816	0.4273	0.873981	0.305707				3560.59	2824.4	2116.7	2057.51	1365.52	1561.45			4.74737	1.51085	0.207872	0.593529	-0.147231	-0.0368694	1.14592	0.7607				279.762	183.044	198.886	179.686	163.693	11.3316
173	516	1925.19	2400.16	1995.75	1792.22	2935.1	264.741				2.10757	1.13371	0.138853	0.388058	0.832971	1.15056	0.95862	0.282897				3533.69	2766.4	2062.39	2092.32	1342.56	1719.27			4.70396	1.45929	0.176879	0.620485	-0.16157	0.0604753	1.14325	0.749681				270.128	162.393	200.711	179.892	158.837	18.7313
174	519	1903.54	2518.26	2019.65	1811.25	3118.13	225.83				2.07263	1.23869	0.152489	0.402799	0.947275	0.834479	0.941394	0.276405				3532.69	2691	2039.84	2067.76	1318.94	1914.36			4.70234	1.39226	0.16401	0.601467	-0.176318	0.180811	1.1441	0.744964				273.165	186.131	210.826	188.477	182.241	16.3282
175	522	1995.77	2637.16	2059.25	1808.65	3049.55	187.821				2.2215	1.3444	0.175088	0.400786	0.904446	0.525722	0.928657	0.308423				3611.33	2654	2110.33	2002.92	1328.76	1715.93			4.82928	1.35937	0.204236	0.551244	-0.170188	0.0584146	1.13873	0.769581				275.5	190.229	224.814	194.307	168.902	13.3027
176	525	1944.69	2514.61	1999.48	1721.82	3034.23	245.696				2.13904	1.23545	0.140981	0.333534	0.894878	0.995855	0.956624	0.290673				3628.28	2806.38	2039.49	1947.96	1330.86	1793.05			4.85664	1.49483	0.163814	0.508679	-0.168879	0.10598	1.16018	0.776117				261.097	177.789	213.521	182.154	178.713	10.432
177	528	1950.52	2526.84	2161.83	1804.62	2909.29	244.482				2.14846	1.24632	0.233626	0.397662	0.816855	0.985991	0.971486	0.280395				3467.03	2706.36	2098.88	2072.42	1310.09	1741.95			4.59635	1.40591	0.197703	0.605071	-0.181849	0.0744659	1.11627	0.731901				249.935	188.399	207.66	184.28	159.844	13.301
178	531	1789	2369.26	2048.06	1878.87	2974.35	193.134				1.88774	1.10623	0.168704	0.455168	0.857488	0.568877	0.840702	0.247735				3586.9	2717.74	2142.87	2072.71	1320.53	1551.93			4.78984	1.41603	0.222803	0.605297	-0.175329	-0.0427432	1.13598	0.767106				265.665	174.99	198.839	175.186	163.994	15.8299
179	534	1809.21	2536.06	2141.27	1743.13	2945.13	224.214				1.92036	1.25452	0.221892	0.350043	0.839237	0.821351	0.901234	0.254229				3636.85	2840.24	2115.3	1932.06	1283.55	1641.5			4.87046	1.52493	0.207072	0.496362	-0.19842	0.0125039	1.15215	0.783388				265.459	184.422	191.873	167.517	171.06	11.9473
180	537	1985.96	2527.87	2174.73	1817.65	3171.1	187.991				2.20566	1.24724	0.240985	0.407756	0.980354	0.5271	0.934849	0.296657				3621.03	2698.64	2171.91	2034.08	1316.86	1703.32			4.84493	1.39905	0.239377	0.575382	-0.177617	0.0506344	1.15529	0.771253				260.266	195.262	178.727	187.895	175.739	14.1429
181	540	1909.69	2468.61	2299.52	1776.05	3003.65	193.929				2.08255	1.19456	0.312196	0.375537	0.87578	0.575332	0.902659	0.271521				3581.28	2673	2029.78	1927.28	1372.95	1904.2			4.78078	1.37626	0.158269	0.492662	-0.14259	0.174544	1.13999	0.75875				262.011	173.666	204.975	180.687	170.904	16.5833
182	543	1896.29	2491.52	2303.71	1841.55	2988.65	206.438				2.06092	1.21492	0.314586	0.426266	0.866412	0.676945	0.926676	0.262086				3576.69	2767.12	2119.93	2070.75	1323.29	1753.07			4.77337	1.45993	0.209712	0.60378	-0.173605	0.081321	1.15908	0.759404				258.58	170.514	200.501	176.63	196.482	13.0459
183	546	1784.15	2547.74	2237.1	1788.32	3024.29	214.366				1.8799	1.2649	0.276579	0.385038	0.888673	0.741351	0.906075	0.243056				3608.69	2778.29	2141.15	2000.39	1309.38	1850.64			4.82502	1.46985	0.221823	0.549286	-0.182293	0.141503	1.17087	0.766375				290.835	182.121	223.215	186.308	162.856	14.5459
184	549	1841.81	2423.71	2340.5	1809.33	2947.19	190.964				1.97299	1.15464	0.33558	0.401315	0.840526	0.551252	0.87605	0.252				3517.05	2805.52	2179.19	2031.68	1263.37	1817.25			4.6771	1.49407	0.243533	0.573521	-0.211025	0.120909	1.14968	0.744406				270.221	185.28	207.702	181.874	178.255	16.7568
185	552	1889.33	2430.9	2383.44	1793.85	3030.77	239.384				2.04969	1.16104	0.360082	0.389323	0.892722	0.944577	0.966239	0.252847				3512.41	2659.74	2041.46	1930.25	1301.13	1738.57			4.6696	1.36447	0.164938	0.494964	-0.187444	0.0723771	1.09648	0.747571				283.067	181.327	200.089	191.916	167.144	11.6412
186	555	1880.02	2422.97	2389.38	1874.98	2927.39	236.054				2.03466	1.15398	0.36347	0.45216	0.828157	0.917524	0.958326	0.246674				3534.56	2774.45	2079.34	2009.42	1308.3	1879.34			4.70537	1.46645	0.186554	0.556278	-0.182968	0.159208	1.14848	0.747885				277.353	183.417	188.472	193.546	176.463	13.898
187	558	1870.77	2460.16	2518.85	1745.17	3151.55	206.679				2.01973	1.18705	0.437356	0.351618	0.968146	0.678904	0.940467	0.251307				3606.62	2847.57	2020.84	1967.83	1259.97	1732.5			4.82167	1.53145	0.153168	0.524072	-0.213149	0.0686342	1.14764	0.775448				294.727	175.53	205.517	188.6	179.058	11.2245
188	561	1620.96	2486.48	2440.81	1837.1	3033.48	202.795				1.61649	1.21045	0.392823	0.42282	0.894414	0.647353	0.864058	0.195855				3671.74	2769.1	2147.88	1863.83	1244.34	1778.18			4.9268	1.46168	0.225664	0.443525	-0.222906	0.0968114	1.15526	0.789699				274.963	198.501	192.893	180.988	186.254	13.1616
189	564	1885.92	2376.06	2370.46	1894.97	2968.9	178.339				2.04418	1.11229	0.352676	0.467637	0.854084	0.448696	0.879926	0.261028				3583.03	2822.14	2248.07	1947.68	1322.63	1841.66			4.78359	1.50884	0.282839	0.508464	-0.174015	0.135965	1.17428	0.758793				262.818	179.979	198.083	169.524	165.357	13.8333
190	567	1689.65	2383.84	2446.48	1858.43	3164.77	194.848				1.72737	1.1192	0.396056	0.439342	0.976405	0.582802	0.873528	0.208246				3616.1	2763.33	2145.54	1784.92	1343.98	1690.25			4.83698	1.45656	0.224327	0.382404	-0.160685	0.0425737	1.13036	0.776227				275.074	174.188	195.546	179.065	158.738	16.4694
191	570	1717.46	2260.55	2370.06	1941.1	3019.97	178.679				1.77226	1.00959	0.35245	0.503367	0.885973	0.451452	0.829182	0.216123				3611.97	2740.48	2103.61	1914.82	1294.99	1895.07			4.83032	1.43624	0.200403	0.483013	-0.191276	0.168909	1.1546	0.768867				265.377	172.417	205.62	183.454	175.644	15.8214
192	573	1818.17	2291.19	2404.5	1869.05	2989.06	219.562				1.93482	1.03684	0.372101	0.447565	0.866674	0.783563	0.906926	0.230024				3583.26	2761.1	2089.13	1861.78	1297.72	1845.59			4.78396	1.45457	0.192141	0.441933	-0.189572	0.13839	1.1369	0.764506				255.693	197.573	201.763	182.837	176.561	13.0595
193	576	1779.88	2253.71	2222.19	1983.72	2953.26	189.982				1.87301	1.00351	0.268067	0.536374	0.844313	0.543274	0.844758	0.231017				3618.97	2720.5	2074.91	1905.04	1364.18	1863.75			4.84162	1.41848	0.184025	0.47544	-0.148066	0.149591	1.15352	0.769718				264.747	180.429	201.123	168.925	171.144	13.9065
194	579	1734.81	2282.42	2328.04	1931.32	3027.29	208.821				1.80027	1.02904	0.328471	0.49579	0.890546	0.69631	0.873404	0.212486				3586.9	2736.1	2136.27	1974.22	1248.46	1832.61			4.78984	1.43235	0.219038	0.52902	-0.220338	0.130386	1.14672	0.763715				274.797	192.949	206.186	187.962	160.227	11.3588
195	582	1710.02	2237.32	2315.77	1883.12	3083.29	192.259				1.76025	0.988946	0.321469	0.45846	0.925518	0.561769	0.836069	0.213552				3717.54	2797.98	2107.27	1763.78	1256.86	1863.34			5.00072	1.48736	0.202489	0.366033	-0.215087	0.149339	1.16514	0.802447				270.721	198.473	216.434	183.088	171.772	13.8384
196	585	1635.31	2227.32	2303.6	1883.3	2975.45	171.17				1.63966	0.980056	0.314526	0.458602	0.858173	0.390455	0.773579	0.204663				3618.69	2731.19	2126.82	1731.47	1286.09	1760.45			4.84116	1.42799	0.213647	0.341012	-0.196837	0.085877	1.11881	0.778324				252.946	179.406	199.649	178.64	171.558	14.0918
197	588	1826.23	2244.39	2278.46	1868.95	3118.35	208.67				1.94783	0.995226	0.300177	0.447488	0.947416	0.695077	0.888869	0.239101				3629.9	2819.48	2076.54	1887.47	1329.18	1778.93			4.85925	1.50647	0.184953	0.461833	-0.169923	0.097274	1.15664	0.777617				271.435	186.625	193.74	177.236	159.591	14.8044
198	591	1783.96	2321.39	2279.71	1997.38	2925.03	192.375				1.8796	1.06368	0.30089	0.546958	0.826686	0.562712	0.863421	0.229571				3713.9	2724.83	2056.22	1966.42	1310.44	1900.25			4.99484	1.42234	0.173361	0.522975	-0.181629	0.172105	1.184	0.794282				257.046	188.247	196.669	180.809	166.336	15.8401
199	594	1843.54	2207.03	2423	1912.13	2980.55	208.321				1.97578	0.962018	0.382658	0.480933	0.861356	0.692249	0.892499	0.23443				3591.64	2859.05	2112.07	2003.29	1272.66	1773.66			4.7975	1.54165	0.205232	0.551534	-0.205225	0.0940218	1.16412	0.767222				269.084	175.496	188.591	170.788	182.817	14.8129
200	597	1767.4	2381.19	2278.02	1890.6	2998.65	210.232				1.85287	1.11684	0.299927	0.464255	0.872657	0.70777	0.88572	0.226673				3640.77	2726.14	2143.64	1803.01	1229.71	1859.91			4.8768	1.4235	0.223245	0.396421	-0.232043	0.147222	1.13919	0.781142				277.056	193.679	185.224	176.24	180.865	13.3078
201	600	1869.96	2173.35	2269.83	1911.95	3159.48	194				2.01842	0.932079	0.295255	0.480791	0.973101	0.575912	0.87926	0.251737				3681.74	2692.64	2111.7	1872.65	1273.57	1918.45			4.94294	1.39372	0.205019	0.450355	-0.204655	0.183334	1.16178	0.787336				274.563	155.486	210.834	156.376	179.752	14.5612
202	603	1734	2069.65	2268.42	1870.93	2899.87	228.964				1.79896	0.839883	0.294447	0.449024	0.810973	0.859936	0.842204	0.213799				3637.85	2811.48	2158.3	1913.11	1242.54	1821			4.87208	1.49936	0.231609	0.48169	-0.224035	0.123222	1.16399	0.779039				255.686	171.841	206.55	172.123	166.85	14.1429
203	606	1768.73	2048.03	2276.33	1869.9	2916.84	206.991				1.85502	0.820669	0.298964	0.448223	0.821569	0.681442	0.820981	0.223618				3589.38	2754.05	2098.58	1900.5	1245.42	1772.55			4.79385	1.44831	0.197533	0.471923	-0.222231	0.0933348	1.13045	0.768785				260.667	165.825	197.564	173.692	175.213	15.1548
204	609	1733.27	2124.55	2350.1	1978.23	3069.16	205.411				1.79778	0.888691	0.341061	0.532127	0.916695	0.668604	0.857493	0.207916				3577.13	2706.12	2097.27	1786.49	1260.07	1870.27			4.77407	1.4057	0.196783	0.38362	-0.213084	0.153615	1.11678	0.764622				261.89	162.892	206.378	184.278	146.877	11.7602
205	612	1663.21	2027.97	2242.15	1894.73	3082.32	197.964				1.68469	0.802832	0.279456	0.467457	0.924914	0.608115	0.794577	0.201369				3593.92	2697.26	2088.73	1839.75	1268.32	1905			4.80118	1.39782	0.191911	0.424872	-0.207933	0.175035	1.13048	0.766562				252.519	168.709	206.669	170.169	160.472	10.0969
206	615	1633.08	2083.35	2272.25	1927.73	3018.39	237.634				1.63606	0.852071	0.296634	0.493015	0.884986	0.930362	0.848855	0.187903				3617.03	2726.17	2096.24	1790.19	1247.81	2051.95			4.83847	1.42352	0.196195	0.386492	-0.220742	0.265679	1.14827	0.771001				258.108	171.188	201.434	164.284	158.738	12.6888
207	618	1557.5	1972.81	2356.81	1933.83	3109.03	211.42				1.51406	0.753795	0.344889	0.497739	0.941594	0.717416	0.794916	0.167055				3575.64	2735.36	2183.99	1839.1	1243.26	1877.3			4.77167	1.43169	0.246267	0.424367	-0.223585	0.157946	1.13473	0.761766				257.662	184.9	204.575	154.849	166.949	12.0221
208	621	1447.6	2221.48	2368.58	1966.42	3127.61	245.884				1.33667	0.974865	0.351606	0.522975	0.953198	0.997378	0.856115	0.146051				3651.79	2630.62	2033.58	1818.5	1252.67	1950.84			4.89459	1.33858	0.160441	0.408414	-0.217705	0.20331	1.13127	0.782122				266.582	191.301	192.819	174.875	159.948	12.6327
209	624	1542.88	2083.26	2223.12	1976.3	3016.03	233.357				1.49045	0.851985	0.268602	0.530629	0.883516	0.89562	0.820134	0.168133				3636.28	2676.38	2157.66	1796.61	1239.35	1972.89			4.86955	1.37926	0.231243	0.391462	-0.226023	0.216908	1.14373	0.776123				251.403	158.301	189.392	168.708	164.642	13.0476
210	627	1505.21	2022.97	2116.06	1909.58	3030.03	202.955				1.42965	0.798388	0.207508	0.478958	0.892259	0.648659	0.742571	0.169529				3676.64	2666.57	2218.67	1832.92	1244.63	1999.11			4.9347	1.37054	0.26606	0.41958	-0.222726	0.233086	1.16687	0.783387				255.942	186.159	209.638	164.072	156.943	12.2313
211	630	1311.83	2001.71	2224.69	1856.62	3242.39	209.384				1.11751	0.779489	0.269493	0.437936	1.02487	0.700879	0.721698	0.133837				3675.15	2703.52	2093.15	1844.62	1238.62	2062.41			4.9323	1.40339	0.194432	0.428648	-0.226483	0.272128	1.1674	0.784581				261.853	184.589	186.183	167.712	172.963	10.3622
212	633	1488.88	1996.84	2236.98	1855.07	2865.94	228.938				1.40329	0.775159	0.276507	0.436735	0.78978	0.859718	0.756865	0.159487				3626.18	2743.02	2109.88	1701.61	1279.46	1902.39			4.85325	1.43851	0.20398	0.317885	-0.200978	0.173423	1.13101	0.77806				264.065	171.452	198.526	171.621	162.409	12.7789
213	636	1346.67	2149.39	2227.58	1846.67	3004.74	243.339				1.17374	0.910772	0.271146	0.430229	0.876465	0.976708	0.773177	0.141554				3635.08	2664.29	2104.19	1655.18	1278.52	1717.86			4.86761	1.36851	0.200735	0.281925	-0.201563	0.0596062	1.09614	0.785733				271.355	163.427	200.602	159.345	163.86	16.5578
214	639	1280.71	2022.77	2075.48	1935.08	2975.23	189.491				1.06727	0.798215	0.184349	0.498707	0.858032	0.539285	0.657644	0.127931				3619.62	2747.64	2178.69	1829.01	1280.92	1882.18			4.84265	1.44261	0.243243	0.416557	-0.200064	0.16096	1.15099	0.77206				260.076	165.478	202.834	174.251	173.763	13.0901
215	642	1332.5	2079.19	2294.15	1910.17	3033.71	214.866				1.15087	0.848371	0.309129	0.47941	0.894555	0.745413	0.737958	0.12356				3560.23	2624.1	2132.04	1756.39	1259.39	1853.98			4.7468	1.33278	0.216628	0.36031	-0.213508	0.143563	1.09776	0.759843				254.035	150.285	192.186	163.934	174.46	13.0034
216	645	1250.83	1922.06	2183.15	1799.35	3067.52	194.036				1.01905	0.708686	0.245788	0.393583	0.915667	0.576202	0.643163	0.121727				3570.03	2667.64	2122.27	1763.67	1283.98	1890.59			4.76261	1.37149	0.211049	0.365946	-0.198155	0.166147	1.11318	0.761002				260.327	189.067	193.376	159.034	165.295	16.1259
217	648	1233.96	2085.71	2131.42	1943.32	2983.55	177.473				0.991811	0.854164	0.216269	0.505084	0.863229	0.441661	0.64537	0.12334				3591.62	2774.67	2122.73	1712.69	1267.76	1973.39			4.79746	1.46664	0.211313	0.326469	-0.208282	0.217217	1.13513	0.76762				273.71	178.393	212.445	155.311	166.701	13.5612
218	651	1233.12	1975	2191.44	1924.48	3074.97	185.777				0.990466	0.755745	0.25052	0.490498	0.920321	0.509113	0.652777	0.11619				3627.64	2738.33	2119.82	1709.53	1285.9	1812.86			4.85561	1.43434	0.209652	0.324016	-0.196956	0.118204	1.12414	0.780037				271.84	176.738	205.219	162.454	168.783	13.0561
219	654	1255.92	2002.9	2261.44	1896.4	3085.1	206.179				1.02725	0.78055	0.290464	0.468747	0.926646	0.674842	0.694751	0.113522				3568.33	2650.81	2161.54	1788.68	1263.09	1842.68			4.75987	1.35653	0.233457	0.385319	-0.2112	0.136596	1.1101	0.760897				272.924	173.951	204.705	163.905	165.011	14.7245
220	657	1233.31	2018.55	2145.73	1862.08	3117.77	200.196				0.990768	0.794459	0.224437	0.442169	0.947054	0.626247	0.670856	0.122132				3646.46	2718.1	2177.45	1543.9	1238.68	1829.57			4.88599	1.41635	0.242536	0.195741	-0.226443	0.128507	1.10711	0.789296				280.548	176.99	197.371	152.474	164.248	13.5561
221	660	1443.44	1933.84	2071.52	1871.23	3039.19	224.884				1.32994	0.719153	0.18209	0.449256	0.89798	0.82679	0.734202	0.160888				3570.15	2705.38	2131	1628.24	1225.64	2028.14			4.76281	1.40504	0.216032	0.261056	-0.234586	0.250987	1.11022	0.763671				270.019	174.874	193.899	159.972	145.792	12.8895
222	663	1297.12	2068.39	2187.79	1974.25	3019.35	204.116				1.09377	0.838765	0.248439	0.529042	0.885591	0.658088	0.708949	0.121541				3627.03	2659.98	2064.57	1679.22	1226.94	1888.48			4.85461	1.36468	0.178122	0.300545	-0.233777	0.164843	1.10484	0.781228				256.777	164.375	208.794	153.956	161.221	13.4201
223	666	1233.44	2113.45	2055.25	1915.02	2845.48	196.732				0.99097	0.878826	0.172806	0.483166	0.777008	0.598106	0.650147	0.121517				3587.15	2686.52	2107.31	1655.5	1209.36	1928.66			4.79025	1.38828	0.202515	0.282172	-0.244753	0.189628	1.10135	0.770552				265.574	165.021	197.085	169.92	170.588	12.4286
224	669	1171.35	1971.81	2157.69	1824.95	3163.9	196.929				0.890757	0.752906	0.23126	0.41341	0.975861	0.599702	0.643983	0.116672				3606.56	2646.55	2110.12	1773.08	1226.18	1827.25			4.82158	1.35274	0.204116	0.37324	-0.234247	0.127078	1.10742	0.773979				275.911	156.64	224.535	157.362	159.871	15.284
225	672	1163.67	2048.42	2064.6	1852.63	2897.58	245.679				0.878348	0.821014	0.178144	0.43485	0.809542	0.995711	0.686268	0.127463				3561.92	2711.17	2169.94	1733.22	1258.13	1996.14			4.74953	1.41019	0.238252	0.342367	-0.214298	0.231249	1.12621	0.757405				279.34	196.566	207.557	159.93	160.943	10.4745
226	675	1188.79	2039.26	2024.5	1910.25	3118.61	220.777				0.918904	0.812869	0.155259	0.479474	0.947577	0.793427	0.684585	0.125782				3561.33	2737.4	2158.58	1603.35	1196.1	1877.7			4.74857	1.43351	0.231771	0.24178	-0.253032	0.158199	1.09347	0.766619				266.283	165.177	204.248	157.884	152.31	11.784
227	678	1234.02	2048.61	1972.69	1871.65	3094.81	237.429				0.991912	0.821186	0.125692	0.449579	0.93271	0.928694	0.708295	0.141242				3586.49	2697.83	2106.06	1578.11	1234.91	1744.23			4.78918	1.39833	0.2018	0.222235	-0.228796	0.0758678	1.07644	0.776477				272.758	156.797	199.564	165.871	162.316	15.0408
228	681	1207.42	1976	2001.04	1934.1	3098.35	214.964				0.948968	0.756634	0.141872	0.497946	0.934926	0.746211	0.671093	0.125145				3531.69	2679	2186.94	1680.39	1214.32	1969.27			4.70073	1.38159	0.247953	0.301448	-0.241656	0.214679	1.10079	0.752596				260.753	164.586	192.573	164.256	156.001	15.7959
229	684	1241.48	2027.9	2065.44	1850.25	2992.1	215.964				1.00395	0.802775	0.178619	0.433005	0.868568	0.754334	0.673542	0.125597				3628.97	2683.48	2048.87	1651.1	1268.34	1909.89			4.85776	1.38557	0.169163	0.278762	-0.207918	0.178049	1.11023	0.781093				275.513	175.74	200.089	166.131	161.776	9.5323
230	687	1063	1981.87	1935.79	1767.28	3066.77	237.92				0.715856	0.761853	0.104638	0.368747	0.915204	0.932682	0.633164	0.134401				3569.59	2710.05	2181.24	1647.57	1206.33	1972.02			4.7619	1.40919	0.2447	0.27603	-0.246647	0.216376	1.11026	0.763964				279.231	168.363	209.4	165.506	150.813	11.3435
231	690	1079.04	2049.23	1948.27	1853.17	2981.65	207.911				0.74175	0.821731	0.111759	0.435263	0.862041	0.688912	0.610243	0.117007				3574.51	2724.98	2164.7	1553.54	1213.6	1839.36			4.76985	1.42246	0.235263	0.203206	-0.242105	0.134549	1.0872	0.771495				268.361	178.357	200.101	168.404	146.565	14.3316
232	693	1173.81	2012.45	1968.4	1871.1	3017.74	187.554				0.894725	0.789039	0.123243	0.449153	0.884583	0.523546	0.610715	0.123665				3648.03	2769.21	2040.6	1634.07	1234.73	1890.59			4.88851	1.46179	0.164444	0.265574	-0.228911	0.166147	1.11959	0.789325				270.855	173.954	178.161	153.718	147.704	18.0765
233	696	1259.4	2097.68	1839.69	1746.2	2813.65	192.482				1.03287	0.864803	0.0497973	0.352419	0.757125	0.563582	0.603433	0.146908				3620.51	2723.86	2147.93	1757.11	1239.06	1878.61			4.8441	1.42147	0.22569	0.360869	-0.226203	0.158759	1.13078	0.776132				269.617	158.409	203.571	161.625	140.612	12.3265
234	699	1120.4	2158.23	1758.25	1852.2	2954.03	225.196				0.808502	0.91863	0.00332589	0.434515	0.844797	0.829328	0.63985	0.145074				3549.64	2710.36	2039.76	1535.79	1218.63	1805.36			4.7297	1.40947	0.163967	0.189459	-0.238963	0.113578	1.0612	0.768821				253.258	176.249	192.682	166.805	153.027	15.2908
235	702	1085.54	2236.19	1617.62	1861.95	3037.1	223.205				0.752242	0.987942	-0.0769202	0.442066	0.89667	0.813155	0.635859	0.161511				3647.64	2762.05	2129.27	1682.22	1239.43	1827.2			4.88789	1.45542	0.215044	0.302868	-0.225973	0.127049	1.12705	0.787262				254.21	168.506	199.881	169.834	146.792	12.9592
236	705	1158.42	2062.06	1843.44	1745.47	3095.68	214.759				0.869874	0.833144	0.0519372	0.351851	0.933254	0.744542	0.630767	0.143226				3572.49	2730.62	2155.25	1635.25	1332.34	1926.02			4.76658	1.42748	0.229872	0.266489	-0.167955	0.188002	1.11841	0.762459				249.846	173.617	204.653	166.232	145.265	12
237	708	1258.23	2114.87	1736.58	1862.18	3048.45	245.304				1.03099	0.880088	-0.00903792	0.442247	0.903762	0.992664	0.706785	0.167138				3560.1	2674.21	2183.19	1510.51	1221.71	1848.57			4.74659	1.37734	0.245816	0.169882	-0.237039	0.140227	1.0738	0.76755				259.914	167.689	199.345	157.438	144.373	13.8265
238	711	1202.38	2152.35	1757.65	1787.23	3098.06	243.679				0.94083	0.913411	0.00298116	0.384199	0.934745	0.979464	0.692605	0.165528				3549.49	2718.64	2080.21	1622.39	1232.14	1951.43			4.72945	1.41683	0.187048	0.256528	-0.23053	0.203675	1.09383	0.761396				261.132	156.051	185.367	154.452	150.156	13.0153
239	714	1292.58	1956.9	1725.5	1834.62	3038.39	187.964				1.08644	0.739657	-0.0153625	0.420897	0.897476	0.526883	0.609332	0.159185				3541.1	2684.83	2183.16	1577.58	1268.82	1867.8			4.71592	1.38678	0.245798	0.221826	-0.207618	0.152087	1.0858	0.758621				274.983	172.388	199.613	163.855	135.531	10.9966
240	717	1279.02	2113.06	1663.48	1789.15	3091.03	200.696				1.06455	0.878482	-0.0507541	0.385683	0.930353	0.630309	0.63977	0.16964				3549.15	2636.17	2193.72	1708.44	1239.45	1945			4.72892	1.34351	0.25182	0.323177	-0.225963	0.199708	1.10353	0.755421				277.355	183.417	199.23	169.157	142.218	15.7585
241	720	1010.71	2087.45	1636.25	1807.5	3011.26	211.438				0.631449	0.855713	-0.0662921	0.399895	0.880534	0.717561	0.56981	0.145764				3685.62	2642.17	2187.9	1553.53	1196.11	1852.91			4.94919	1.34885	0.248498	0.203195	-0.253027	0.142904	1.1066	0.79904				284.21	181.139	174.519	162.213	145.722	13.3316
242	723	1189.33	1929.06	1634.94	1881.35	3062.1	225.304				0.919779	0.714909	-0.067041	0.457091	0.912283	0.830199	0.62787	0.155636				3618.67	2750.71	2128.16	1545.03	1183.78	1969.09			4.84112	1.44534	0.214413	0.196612	-0.260731	0.214567	1.10855	0.782107				266.814	166.609	191.732	158.992	148.711	15.0119
243	726	1042.1	1942.39	1536.88	1762.97	3013.1	230.473				0.682127	0.726753	-0.122999	0.365404	0.881682	0.872193	0.567527	0.157869				3576.69	2696.43	2022.51	1567.49	1220.4	1754.36			4.77337	1.39708	0.154121	0.214006	-0.237859	0.08212	1.06381	0.776308				257.299	165.429	177.179	161.291	138.404	13.5595
244	729	1169.98	2117.87	1507.31	1862.2	3035.65	220.33				0.888538	0.882755	-0.139869	0.44226	0.895764	0.789801	0.626541	0.168796				3561.23	2685.6	2053.33	1632.58	1151.46	1914.27			4.74841	1.38745	0.171709	0.264423	-0.280909	0.180755	1.07864	0.768171				270.833	179.252	196.183	164.596	137.225	10.1786
245	732	1136.02	2073.39	1578.6	1888.03	3093.55	223.179				0.833724	0.84321	-0.0991871	0.462267	0.931925	0.812937	0.630813	0.160357				3623.15	2717.24	2077.97	1605.5	1179.52	1865.59			4.84836	1.41558	0.185771	0.243448	-0.263388	0.150727	1.09675	0.78484				262.924	172.28	179.687	162.319	138.38	13.648
246	735	1107.81	2063.84	1425.06	1865.13	3071.74	193.232				0.788191	0.834721	-0.186804	0.444532	0.918306	0.569674	0.561437	0.166038				3553.74	2733.83	2104.52	1713.25	1143.28	1793.93			4.73632	1.43034	0.200922	0.326899	-0.28602	0.106526	1.08583	0.766917				264.377	178.285	201.141	158.313	125.213	16.2704
247	738	1005.77	2097.9	1462	1977.75	3060.42	264.339				0.623479	0.865004	-0.165726	0.531752	0.911235	1.1473	0.652174	0.186355				3519.97	2708.29	2128.82	1599.71	1158.38	1894.89			4.68181	1.40762	0.214788	0.238962	-0.276588	0.168797	1.07257	0.757334				266.652	183.118	185.647	159.673	125.579	14.5323
248	741	1039.62	2240.48	1428.38	1868.42	2952.26	218.723				0.678125	0.991756	-0.184914	0.447074	0.843689	0.776745	0.592079	0.172172				3680.33	2805.05	2061.9	1663.93	1176.02	1753.11			4.94066	1.49364	0.176598	0.288702	-0.265572	0.081349	1.11923	0.802428				268.537	172.583	178.617	165.186	126.943	15.8997
249	744	777.771	2287	1477.17	1911.62	3229.97	251.661				0.255449	1.03311	-0.157071	0.480533	1.01712	1.0443	0.61224	0.205282				3540.62	2751.69	2042.55	1553.4	1226.74	1709.82			4.71513	1.44621	0.16556	0.203099	-0.233902	0.0546437	1.05846	0.76873				262.944	173.486	192.011	175.422	125.622	16.1395
250	747	985.375	2186.52	1431.33	1829	3026.32	225.366				0.590557	0.94378	-0.183225	0.416547	0.889942	0.830707	0.581384	0.173261				3517.69	2695.62	2074.84	1494.51	1244.69	1960.61			4.67813	1.39636	0.183982	0.15749	-0.222691	0.209338	1.0671	0.756187				258.026	150.915	169.492	167.552	127.912	10.733
251	750	946.125	2295.97	1463.71	1839.53	2920.65	188.607				0.527201	1.04108	-0.164751	0.424705	0.823946	0.532104	0.530714	0.16747				3562	2632.21	2101.36	1504.9	1189.75	1828.77			4.74965	1.34	0.199117	0.165536	-0.256998	0.128017	1.05422	0.77106				254.619	148.99	172.743	172.752	119.737	12.9184
252	753	987.208	2164.87	1371.83	1835.3	2860.81	201.071				0.593516	0.924537	-0.217178	0.421426	0.786577	0.633355	0.523705	0.163914				3467.82	2760.1	2116.76	1641.35	1247.03	1881.07			4.59763	1.45368	0.207906	0.271211	-0.221227	0.160273	1.07825	0.74088				270.455	183.239	175.04	169.738	121.632	18.852
253	756	994.312	2097.94	1343.25	1845.68	2978.58	219.366				0.604983	0.865033	-0.233489	0.429468	0.860127	0.781967	0.551348	0.171331				3588.56	2825.48	2068.25	1564.74	1202.76	1864.32			4.79253	1.51181	0.180226	0.211876	-0.248875	0.149942	1.09958	0.778057				271.234	170.221	181.687	160.616	121.307	16.0782
254	759	824.625	2274.87	1428.08	1907.17	2995	203.946				0.33108	1.02233	-0.18508	0.477086	0.870381	0.656709	0.52875	0.175879				3597.79	2777.69	2138.9	1513.35	1238.39	1805.68			4.80743	1.46932	0.220537	0.172076	-0.226623	0.113774	1.09275	0.779919				268.286	173.812	180.056	170.732	121.612	16.318
255	762	804.938	2216.19	1386.42	1886.53	2829.97	212.518				0.299301	0.970162	-0.208857	0.461106	0.767318	0.726338	0.502561	0.172044				3649.21	2769.83	2108.69	1543.06	1169.69	1711			4.89041	1.46234	0.203299	0.195085	-0.269528	0.0553726	1.0895	0.797656				260.576	185.54	179.132	171.778	111.637	13.2177
256	765	858.146	2068.87	1429	1815.58	2896.55	208.58				0.385188	0.839195	-0.184557	0.406156	0.808898	0.694352	0.491539	0.156889				3597.46	2689.19	2186.63	1521.51	1156.86	1947.98			4.80689	1.39065	0.247774	0.178401	-0.277542	0.201544	1.09129	0.776864				265.706	172.501	182.62	168.176	120.87	14.2534
257	768	917.021	2122.77	1334.65	1800.78	2895.26	209.491				0.480222	0.887114	-0.238399	0.394693	0.808092	0.70175	0.505579	0.167532				3488.08	2689.02	2099.75	1458.21	1208.78	1694.14			4.63033	1.3905	0.198197	0.129371	-0.245118	0.0449709	1.02471	0.756998				260.269	189.787	177.029	172.104	109.562	15.068
258	771	887.167	2133.48	1362.81	1888.57	3056.74	208.616				0.432032	0.896635	-0.222326	0.462681	0.908939	0.694642	0.528767	0.171779				3492.69	2644.69	2033.96	1596.35	1206.48	2034.32			4.63778	1.35109	0.160654	0.236359	-0.246552	0.254801	1.06569	0.746719				264.511	144.727	188.752	168.019	117.02	17.4575
259	774	881.458	2143.39	1346.77	1918.73	3026.68	252.589				0.422818	0.905439	-0.23148	0.486044	0.890164	1.05185	0.587472	0.192912				3548.28	2797.07	2130.99	1452.29	1239.52	2032.64			4.72751	1.48655	0.216023	0.124789	-0.225918	0.253763	1.09712	0.764086				269.669	187.869	184.36	159.73	113.357	19.0935
260	777	916.417	2199.48	1425.29	1908.87	2962.32	210.964				0.479247	0.955308	-0.186673	0.478403	0.849974	0.713717	0.548329	0.16672				3602.15	2724.93	2182.82	1527.75	1197.99	1850.98			4.81447	1.42242	0.245603	0.183231	-0.251853	0.141713	1.0926	0.779255				264.111	176.596	180.678	164.18	111.693	14.6395
																																									268.394	173.915	169.676	163.559	116.891	16.1769
																																									258.297	184.532	182.958	170.813	117.084	12.949
																																									273.974	191.381	188.304	150.689	119.225	13.1735
																																									284.21	181.126	189.157	173.871	106.925	23.6786
																																									264.076	184.177	166.884	169.625	115.171	13.5748
																																									259.269	165.033	171.313	165.276	102.812	15.8963
																																									275.885	176.807	168.966	179.814	122.97	17.3878
																																									259.546	183.152	160.875	173.85	108.314	12.4779
																																									274.738	171.116	167.919	171.546	102.578	15.6378
																																									261.582	178.758	176.161	180.401	101.745	12.8793
																																									280.794	166.761	176.694	169.785	104.654	15.6752
																																									258.829	185.147	174.197	165.106	94.1218	13.4065
																																									268.877	171.404	162.237	176.735	102.652	12.0901
																																									262.414	169.247	169.743	181.417	107.812	14.0068
																																									269.578	174.018	158.805	175.145	93.1629	11.6531
																																									274.807	171.357	156.839	187.262	105.824	15.801
																																									273.634	167.144	177.347	166.686	93.0156	16.034
																																									246.729	161.213	154.412	175.796	95.5779	14.7483
																																									283.807	177.141	154.993	173.482	92.1601	16.7517
																																									281.338	158.913	159.635	169.619	99.8952	18.5748
																																									258.507	166.745	163.403	167.782	89.0694	18.2228
																																									274.054	155.907	167.508	167.567	98.3244	15.9711
																																									284.701	186.637	163.626	176.437	89.9703	17.784
																																									287.613	172.28	152.561	170.066	85.7705	11.3044
																																									293.911	179.393	170.078	184.21	93.7238	14.3367
																																									282.028	161.794	153.423	167.483	93.4887	13.7109
																																									274.868	167.566	150.304	170.207	87.1246	13.8333
																																									271.24	154.37	142.873	167.349	105.203	12.8401
																																									281.909	173.046	161.933	174.577	98.0807	10.7789
																																									279.762	171.332	153.416	162.59	94.7479	15.3707

## Sheet: J
				fed	fed-405	ST	ST-405
				0.216736	1.19816	0.351538	0.80472
				0.135424	4.27297	0.234479	0.998288
				0.197241	3.61732	0.139929	0.852885
				0.108546	1.55432	0.0676194	1.09982
				0.176457	1.04498	0.0775886	0.636704
				0.210731	4.77631	0.0732199	0.789247
				0.254352	1.09429	0.0614915	0.230807
				0.0921929	1.24944	0.104549	0.232206
				0.0440966	2.88084	0.0648085	0.204153
				0.0584358	3.06234	0.109471	0.29425
				0.0582367	1.14428	0.454526	0.368036
				0.124715	2.09152	0.38598	0.317564
				0.0834811	1.94703	0.624977	0.390257
				0.0815956	1.7613	0.261181	0.412164
				0.0756842	2.13403	0.524675	1.36034
				0.067392	2.54707	0.207009	0.660679
				0.0524644	0.908784	0.368788	0.783465
				0.163952	0.887726	0.19506	1.01828
					0.644187	0.207729	0.891503
					1.03839	0.0756693	0.810412
					0.847404	0.0587514	0.628262
					0.631734	0.0945194	1.14093
					1.06571	0.132049
			Mean	0.122319	1.84348	0.211983	0.678408
			SEM	0.015473	0.24491	0.0343407	0.0715308
			Bonferroni's multiple comparisons test	95% confidence interval	p-value	F (DFn, DFd)
			fed-405 vs. fed	1.230 to 2.212	<0.0001	F (3, 82) = 33.87
			fed-405 vs. ST	1.172 to 2.091	<0.0001
			fed-405 vs. ST-405	0.7000 to 1.630	<0.0001
